# Supplementary material for: Characterization of Breed Specific Differences in Spermatozoal Transcriptomes of Sheep in Australia
Source: Genes (Basel). 2021 Jan 30;12(2):203. doi: 10.3390/genes12020203 (PMC7912062; doi:10.3390/genes12020203)
Supplement: Supplementary file 1 [file genes-12-00203-s001.zip]

Archive with 11 entries (8 files):
- Supplementary Files - Genes 1056032/
- Supplementary Files - Genes 1056032/.DS_Store
- __MACOSX/
- __MACOSX/Supplementary Files - Genes 1056032/
- __MACOSX/Supplementary Files - Genes 1056032/._.DS_Store
- Supplementary Files - Genes 1056032/Table S1. Summary of the cleaning and mapping of the reads.xlsx
- __MACOSX/Supplementary Files - Genes 1056032/._Table S1. Summary of the cleaning and mapping of the reads.xlsx
- Supplementary Files - Genes 1056032/Table S3. Detailed information on the enriched GO terms.xlsx
- __MACOSX/Supplementary Files - Genes 1056032/._Table S3. Detailed information on the enriched GO terms.xlsx
- Supplementary Files - Genes 1056032/Table S2. A complete list of DEGs.xlsx
- __MACOSX/Supplementary Files - Genes 1056032/._Table S2. A complete list of DEGs.xlsx
