# Supplementary material for: Characterization of Breed Specific Differences in Spermatozoal Transcriptomes of Sheep in Australia
Source: Genes (Basel). 2021 Jan 30;12(2):203. doi: 10.3390/genes12020203 (PMC7912062; doi:10.3390/genes12020203)
Supplement: Supplementary file 1 [file genes-12-00203-s001.zip › Supplementary Files - Genes 1056032/Table S1. Summary of the cleaning and mapping of the reads.xlsx]

## Sheet: Sheet1
Breed	Breed	Raw Reads	Cleaned Reads	L-Mapped Reads	R-Mapped Reads	Mapping Rate
S30_De_1.fq.gz	Dohne	21300863	20178793
S30_De_2.fq.gz	Dohne	21300863	20178793	18564889	18474451	91.8
S84_De_1.fq.gz	Dohne	44859407	42639804
S84_De_2.fq.gz	Dohne	44859407	42639804	39487738	39279419	92.4
S157_De_1.fq.gz	Dohne	27573358	25973852
S157_De_2.fq.gz	Dohne	27573358	25973852	23805075	23662203	91.4
S879_RP_1.fq.gz	Merino	23619501	22445260
S879_RP_2.fq.gz	Merino	23619501	22445260	17189848	16982584	76.1
S880_RP_1.fq.gz	Merino	24189047	22924538
S880_RP_2.fq.gz	Merino	24189047	22924538	20674264	20473620	89.7
S1207_RP_1.fq.gz	Merino	29523391	27926653
S1207_RP_2.fq.gz	Merino	29523391	27926653	24906269	24494477	88.4
S1617_RP_1.fq.gz	Merino	26396218	23868639
S1617_RP_2.fq.gz	Merino	26396218	23868639	20368171	20111257	84.8
S1942_RP_1.fq.gz	Merino	26806995	26806995
S1942_RP_2.fq.gz	Merino	26806995	26806995	6108056	6064553	88
S2341_RP_1.fq.gz	Merino	24470998	23232523
S2341_RP_2.fq.gz	Merino	24470998	23232523	21146359	20901171	90.5
S2375_RP_1.fq.gz	Merino	25480519	23505268
S2375_RP_2.fq.gz	Merino	25480519	23505268	18224864	18000461	77.1
S2408_RP_1.fq.gz	Merino	25741300	23899888
S2408_RP_2.fq.gz	Merino	25741300	23899888	20668672	20407446	85.9
S2434_RP_1.fq.gz	Merino	26652935	25215256
S2434_RP_2.fq.gz	Merino	26652935	25215256	22390077	22154531	88.3
S2458_RP_1.fq.gz	Merino	22585041	21426924
S2458_RP_2.fq.gz	Merino	22585041	21426924	19173506	18999827	89.1
S2488_RP_1.fq.gz	Merino	26735901	25309508
S2488_RP_2.fq.gz	Merino	26735901	25309508	21896796	21697933	86.1
S6069_De_1.fq.gz	Dohne	29587130	27902570
S6069_De_2.fq.gz	Dohne	29587130	27902570	27902570	27902570	91.2
S6099_De_1.fq.gz	Dohne	25976134	24413935
S6099_De_2.fq.gz	Dohne	25976134	24413935	21615199	21421960	88.1
S6100_De_1.fq.gz	Dohne	24534141	23368113
S6100_De_2.fq.gz	Dohne	24534141	23368113	21100346	20931861	89.9
S6164_De_1.fq.gz	Dohne	27486244	25851800
S6164_De_2.fq.gz	Dohne	27486244	25851800	23603239	23382710	80.9
S6186_De_1.fq.gz	Dohne	26432691	25019986
S6186_De_2.fq.gz	Dohne	26432691	25019986	22930980	22731563	91.3
S6192_De_1.fq.gz	Dohne	23864471	21723324
S6192_De_2.fq.gz	Dohne	23864471	21723324	18518691	18328705	84.8
S7050_De_1.fq.gz	Dohne	22826756	21663337
S7050_De_2.fq.gz	Dohne	22826756	21663337	19850391	19689429	91.3
S180028X_1.fq.gz	Poll Dorset	22609385	21315882
S180028X_2.fq.gz	Poll Dorset	22609385	21315882	19062773	18890487	89
S180041X_1.fq.gz	Poll Dorset	30176467	28454149
S180041X_2.fq.gz	Poll Dorset	30176467	28454149	26157430	25913097	91.5
S180140X_1.fq.gz	Poll Dorset	24216825	22894169
S180140X_2.fq.gz	Poll Dorset	24216825	22894169	20244148	20076675	88.1
S180141X_1.fq.gz	Poll Dorset	27381464	25657485
S180141X_2.fq.gz	Poll Dorset	27381464	25657485	23178022	22930923	89.9
S180240X_1.fq.gz	Poll Dorset	26310962	25008591
S180240X_2.fq.gz	Poll Dorset	26310962	25008591	22928965	22677791	91.2
S180252X_1.fq.gz	Poll Dorset	25434534	23154317
S180252X_2.fq.gz	Poll Dorset	25434534	23154317	19612833	19399928	84.2
S180259X_1.fq.gz	Poll Dorset	27792629	26126255
S180259X_2.fq.gz	Poll Dorset	27792629	26126255	22900190	22688627	87.2
S180317X_1.fq.gz	Poll Dorset	28906590	27419621
S180317X_2.fq.gz	Poll Dorset	28906590	27419621	24965060	24696039	90.6
S180349X_1.fq.gz	Poll Dorset	25084482	23502339
S180349X_2.fq.gz	Poll Dorset	25084482	23502339	20288140	20045877	85.8
S180435X_1.fq.gz	Poll Dorset	37488680	35244430
S180435X_2.fq.gz	Poll Dorset	37488680	35244430	31347618	31165168	88.7
S180537X_1.fq.gz	Poll Dorset	30688737	28946840
S180537X_2.fq.gz	Poll Dorset	30688737	28946840	26255411	26044067	90.3
S180629X_1.fq.gz	Poll Dorset	35880006	34166631
S180629X_2.fq.gz	Poll Dorset	35880006	34166631	31150777	30797733	90.7
