# Supplementary material for: Characterization of Breed Specific Differences in Spermatozoal Transcriptomes of Sheep in Australia
Source: Genes (Basel). 2021 Jan 30;12(2):203. doi: 10.3390/genes12020203 (PMC7912062; doi:10.3390/genes12020203)
Supplement: Supplementary file 1 [file genes-12-00203-s001.zip › Supplementary Files - Genes 1056032/Table S3. Detailed information on the enriched GO terms.xlsx]

## Sheet: Sheet1
GOID	GOTerm	Ontology Source	Term PValue	Term PValue Corrected with Bonferroni step down	Group PValue	Group PValue Corrected with Bonferroni step down	GOLevels	GOGroups	% Associated Genes	Nr. Genes	Cluster	Genes Cluster #1	Genes Cluster #2	Genes Cluster #3	%Genes Cluster #1	%Genes Cluster #2	%Genes Cluster #3	%Genes Cluster #1.adjusted.to.input.list.size	%Genes Cluster #2.adjusted.to.input.list.size	%Genes Cluster #3.adjusted.to.input.list.size	Associated Genes Found
KEGG:04380	Osteoclast differentiation	KEGG_18.07.2019	0	0.01	0	0	[-1]	Group03	11.19	15	Specific for Cluster #3	[FCGR3A, IFNAR1]	[MAPK3, PPP3CA, TGFB2]	[AKT1, FCGR3A, IFNAR2, IL1B, JUND, LCP2, LOC100192427, LOC105602100, MAPK3, NCF1, SIRPA, SPI1, TGFB2]	11.11	16.67	72.22	15.12	22.85	62.03	[AKT1, FCGR3A, IFNAR1, IFNAR2, IL1B, JUND, LCP2, LOC100192427, LOC105602100, MAPK3, NCF1, PPP3CA, SIRPA, SPI1, TGFB2]
GOID	GOTerm	Ontology Source	Term PValue	Term PValue Corrected with Bonferroni step down	Group PValue	Group PValue Corrected with Bonferroni step down	GOLevels	GOGroups	% Associated Genes	Nr. Genes	Cluster	Genes Cluster #1	Genes Cluster #2	Genes Cluster #3	%Genes Cluster #1	%Genes Cluster #2	%Genes Cluster #3	%Genes Cluster #1.adjusted.to.input.list.size	%Genes Cluster #2.adjusted.to.input.list.size	%Genes Cluster #3.adjusted.to.input.list.size	Associated Genes Found
GO:0042802	identical protein binding	GO_MolecularFunction-EBI-UniProt-GOA_18.07.2019_00h00	0	0	0	2.16e-05	[3]	Group05	5.35	64	Specific for Cluster #3	[CACYBP, HAS1, HSP90AB1, HSPB8]	[ALAS1, MAPK3, MKLN1, MVK, NUFIP1, SFN, TGFB2, TRIP10]	[ACTN1, AGR2, ALDH18A1, ALDH1A3, AOX1, BNIP3, CORO1A, CRYAB, CSRP3, CTPS1, DAAM1, DAB2IP, DCK, EPRS, FCER1G, GAPDH, GMDS, GRPEL2, HSPB8, IFIT2, IRAK2, KCTD11, LCP1, MAPK3, MEFV, MICALL1, MKLN1, MVK, MVP, OXSR1, PIP4K2B, PLEK, PRKAB2, PSTPIP1, PTX3, PYCR3, RBCK1, RHCG, RIPK1, RIPOR2, RRAGA, RRM1, S100A13, SDS, SELENOK, SFN, SH3BP4, SLC8B1, TGFB2, TLR4, TPI1, TRPV4, UAP1, VAPB, VDAC1, VSIR, XDH, ZB…	5.71	11.43	82.86	8.22	16.56	75.22	[ACTN1, AGR2, ALAS1, ALDH18A1, ALDH1A3, AOX1, BNIP3, CACYBP, CORO1A, CRYAB, CSRP3, CTPS1, DAAM1, DAB2IP, DCK, EPRS, FCER1G, GAPDH, GMDS, GRPEL2, HAS1, HSP90AB1, HSPB8, IFIT2, IRAK2, KCTD11, LCP1, MAPK3, MEFV, MICALL1, MKLN1, MVK, MVP, NUFIP1, OXSR1, PIP4K2B, PLEK, PRKAB2, PSTPIP1, PTX3, PYCR3, RBCK1, RHCG, RIPK1, RIPOR2, RRAGA, RRM1, S100A13, SDS, SELENOK, SFN, SH3BP4, SLC8B1, TGFB2, TLR4, TPI1, …
GO:0019904	protein domain specific binding	GO_MolecularFunction-EBI-UniProt-GOA_18.07.2019_00h00	0	0.03	0	0.000105	[3]	Group04	6.81	28	Specific for Cluster #3	[AFAP1L2, CACYBP, HSP90AB1]	[ARHGAP29, SFN, TRIM11]	[AFAP1L2, ATN1, CAPN7, DAB2IP, GAPDH, GATA3, IL1B, INSR, LOC101122183, NCF1, NDFIP2, NFE2, NLRP1, NUMA1, PLXND1, RIPK1, RRM1, SCNN1G, SFN, STRN4, THRA, TRPV4, VAPB, WIPF1]	10	10	80	14.17	14.28	71.55	[AFAP1L2, ARHGAP29, ATN1, CACYBP, CAPN7, DAB2IP, GAPDH, GATA3, HSP90AB1, IL1B, INSR, LOC101122183, NCF1, NDFIP2, NFE2, NLRP1, NUMA1, PLXND1, RIPK1, RRM1, SCNN1G, SFN, STRN4, THRA, TRIM11, TRPV4, VAPB, WIPF1]
GOID	GOTerm	Ontology Source	Term PValue	Term PValue Corrected with Bonferroni step down	Group PValue	Group PValue Corrected with Bonferroni step down	GOLevels	GOGroups	% Associated Genes	Nr. Genes	Cluster	Genes Cluster #1	Genes Cluster #2	Genes Cluster #3	%Genes Cluster #1	%Genes Cluster #2	%Genes Cluster #3	%Genes Cluster #1.adjusted.to.input.list.size	%Genes Cluster #2.adjusted.to.input.list.size	%Genes Cluster #3.adjusted.to.input.list.size	Associated Genes Found
GO:0005773	vacuole	GO_CellularComponent-EBI-UniProt-GOA_18.07.2019_00h00	0	0	0	9.96e-06	[4, 5, 6, 7]	Group09	8.99	24	Specific for Cluster #3	[ASAH1, GAA, IFNAR1, SGSH, SLC48A1]	[BORCS5]	[ADA, ATG14, BORCS5, DTX3L, GAA, GRN, IFI30, IL1B, ITM2C, LAPTM5, MILR1, NEU1, PIP4K2B, PLEKHF1, RRAGA, SGSH, SLC26A11, SLC2A6, SLC48A1, TMEM59, TPP1, WDR59]	17.86	3.57	78.57	25.13	5.07	69.81	[ADA, ASAH1, ATG14, BORCS5, DTX3L, GAA, GRN, IFI30, IFNAR1, IL1B, ITM2C, LAPTM5, MILR1, NEU1, PIP4K2B, PLEKHF1, RRAGA, SGSH, SLC26A11, SLC2A6, SLC48A1, TMEM59, TPP1, WDR59]
GO:0005764	lysosome	GO_CellularComponent-EBI-UniProt-GOA_18.07.2019_00h00	0	0	0	9.96e-06	[6, 7, 8, 9]	Group09	10.53	22	Specific for Cluster #3	[ASAH1, GAA, IFNAR1, SGSH, SLC48A1]	[BORCS5]	[ADA, BORCS5, DTX3L, GAA, GRN, IFI30, IL1B, ITM2C, LAPTM5, MILR1, NEU1, PLEKHF1, RRAGA, SGSH, SLC26A11, SLC2A6, SLC48A1, TMEM59, TPP1, WDR59]	19.23	3.85	76.92	26.83	5.41	67.76	[ADA, ASAH1, BORCS5, DTX3L, GAA, GRN, IFI30, IFNAR1, IL1B, ITM2C, LAPTM5, MILR1, NEU1, PLEKHF1, RRAGA, SGSH, SLC26A11, SLC2A6, SLC48A1, TMEM59, TPP1, WDR59]
GO:0000323	lytic vacuole	GO_CellularComponent-EBI-UniProt-GOA_18.07.2019_00h00	0	0	0	9.96e-06	[5, 6, 7, 8]	Group09	10.53	22	Specific for Cluster #3	[ASAH1, GAA, IFNAR1, SGSH, SLC48A1]	[BORCS5]	[ADA, BORCS5, DTX3L, GAA, GRN, IFI30, IL1B, ITM2C, LAPTM5, MILR1, NEU1, PLEKHF1, RRAGA, SGSH, SLC26A11, SLC2A6, SLC48A1, TMEM59, TPP1, WDR59]	19.23	3.85	76.92	26.83	5.41	67.76	[ADA, ASAH1, BORCS5, DTX3L, GAA, GRN, IFI30, IFNAR1, IL1B, ITM2C, LAPTM5, MILR1, NEU1, PLEKHF1, RRAGA, SGSH, SLC26A11, SLC2A6, SLC48A1, TMEM59, TPP1, WDR59]
GOID	GOTerm	Ontology Source	Term PValue	Term PValue Corrected with Bonferroni step down	Group PValue	Group PValue Corrected with Bonferroni step down	GOLevels	GOGroups	% Associated Genes	Nr. Genes	Cluster	Genes Cluster #1	Genes Cluster #2	Genes Cluster #3	%Genes Cluster #1	%Genes Cluster #2	%Genes Cluster #3	%Genes Cluster #1.adjusted.to.input.list.size	%Genes Cluster #2.adjusted.to.input.list.size	%Genes Cluster #3.adjusted.to.input.list.size	Associated Genes Found
GO:0098542	defense response to other organism	GO_BiologicalProcess-EBI-UniProt-GOA_18.07.2019_00h00	0	0	0	4.98e-08	[3, 4, 5]	Group12	6.91	34	Specific for Cluster #3	[BPIFB1, HSP90AB1, IFNAR1, LPO]	[MAPK3, TRIM11]	[APOBEC3Z1, BNIP3, BPIFA1, BPIFB1, C5AR1, CFP, CLEC5A, CORO1A, DAB2IP, DDIT4, DTX3L, EPRS, FCER1G, FGR, GAPDH, GRN, IFNAR2, IL1B, IRAK2, LPO, MAPK3, MEFV, NLRP1, PTPRC, PTX3, SELENOK, SHC1, TLR4, TRIM10, TSPAN6, YTHDF3]	10.81	5.41	83.78	15.63	7.88	76.49	[APOBEC3Z1, BNIP3, BPIFA1, BPIFB1, C5AR1, CFP, CLEC5A, CORO1A, DAB2IP, DDIT4, DTX3L, EPRS, FCER1G, FGR, GAPDH, GRN, HSP90AB1, IFNAR1, IFNAR2, IL1B, IRAK2, LPO, MAPK3, MEFV, NLRP1, PTPRC, PTX3, SELENOK, SHC1, TLR4, TRIM10, TRIM11, TSPAN6, YTHDF3]
GO:0071702	organic substance transport	GO_BiologicalProcess-EBI-UniProt-GOA_18.07.2019_00h00	0	0.02	0	9.18e-05	[4]	Group02	4.87	69	Specific for Cluster #3	[ABCA4, APOM, CDK5R1, CHI3L1, HDAC3, SLC25A29, SLC29A2, SLC37A1, SLC48A1]	[ABCA4, MAPK3, PPARD, PPP3CA, SFN, TGFB2]	[ABCC2, ADA, AGR2, ALKBH5, ANXA2, AP2M1, AP4M1, APOM, ATG3, CD274, CHI3L1, CLEC5A, COPA, COPG1, DCAF8, EPRS, EXOC7, FAM3B, FCER1G, FGR, GAPDH, GATA3, GDI1, GDI2, GLUD1, GOT2, IL1B, IL1RN, INSR, IPO8, LCP1, LCP2, LIMA1, MAPK3, MICALL1, NAPG, NCF1, NDFIP2, NEURL1B, PEX14, PLEK, PLSCR3, PMPCA, PPARD, RIPK1, S100A13, SELENOK, SERAC1, SERPINB1, SFN, SLC25A23, SLC2A3, SLC35A5, SLC43A2, SLC48A1, SLC8B1,…	11.69	7.79	80.52	16.61	11.16	72.23	[ABCA4, ABCC2, ADA, AGR2, ALKBH5, ANXA2, AP2M1, AP4M1, APOM, ATG3, CD274, CDK5R1, CHI3L1, CLEC5A, COPA, COPG1, DCAF8, EPRS, EXOC7, FAM3B, FCER1G, FGR, GAPDH, GATA3, GDI1, GDI2, GLUD1, GOT2, HDAC3, IL1B, IL1RN, INSR, IPO8, LCP1, LCP2, LIMA1, MAPK3, MICALL1, NAPG, NCF1, NDFIP2, NEURL1B, PEX14, PLEK, PLSCR3, PMPCA, PPARD, PPP3CA, RIPK1, S100A13, SELENOK, SERAC1, SERPINB1, SFN, SLC25A23, SLC25A29, SL…
GO:0071345	cellular response to cytokine stimulus	GO_BiologicalProcess-EBI-UniProt-GOA_18.07.2019_00h00	0	0	0	4.98e-08	[5]	Group12	7.22	35	Specific for Cluster #3	[ASAH1, CACYBP, CHI3L1, HSP90AB1, IFNAR1]	[MAPK3]	[CHI3L1, CORO1A, CSF2RB, CSF3R, CXCR1, DAB2IP, EPRS, FASN, FCER1G, GAPDH, GATA3, IFIT2, IFNAR2, IL15RA, IL1B, IL1RN, IRAK2, LAPTM5, LOC101115509, MAPK3, OSM, OXSR1, PTPRC, RIPK1, RIPOR2, SHPK, SPI1, STAP1, STK39, TLR4, YTHDF3]	13.51	2.7	83.78	19.55	3.94	76.51	[ASAH1, CACYBP, CHI3L1, CORO1A, CSF2RB, CSF3R, CXCR1, DAB2IP, EPRS, FASN, FCER1G, GAPDH, GATA3, HSP90AB1, IFIT2, IFNAR1, IFNAR2, IL15RA, IL1B, IL1RN, IRAK2, LAPTM5, LOC101115509, MAPK3, OSM, OXSR1, PTPRC, RIPK1, RIPOR2, SHPK, SPI1, STAP1, STK39, TLR4, YTHDF3]
GO:0071310	cellular response to organic substance	GO_BiologicalProcess-EBI-UniProt-GOA_18.07.2019_00h00	0	0.05	0	4.98e-08	[4]	Group12	4.79	67	Specific for Cluster #3	[ASAH1, BCL9L, CACYBP, CHI3L1, FLRT2, GLG1, HAS1, HSP90AB1, HSPB8, IFNAR1]	[FAM210B, FLRT2, MAPK3, PPARD, TGFB2]	[ACOD1, AGR2, ALPL, CCND3, CHI3L1, CORO1A, CSF2RB, CSF3R, CSRP3, CXCR1, CYFIP1, DAB2IP, DDIT4, EPRS, FAM210B, FASN, FCER1G, GAPDH, GATA3, GOT1, HPGD, HSPB8, IFIT2, IFNAR2, IL15RA, IL1B, IL1RN, INSR, IRAK2, LAPTM5, LOC101115509, MAPK3, NR4A2, NUMA1, OSM, OXSR1, P2RY13, PDCD4, PLAA, PLSCR3, PPARD, PTPRC, RIPK1, RIPOR2, RRAGA, SH3BP4, SHC1, SHPK, SPI1, STAP1, STK39, TGFB2, THRA, TLR4, TOR1A, VAPB, X…	13.51	6.76	79.73	19.12	9.64	71.24	[ACOD1, AGR2, ALPL, ASAH1, BCL9L, CACYBP, CCND3, CHI3L1, CORO1A, CSF2RB, CSF3R, CSRP3, CXCR1, CYFIP1, DAB2IP, DDIT4, EPRS, FAM210B, FASN, FCER1G, FLRT2, GAPDH, GATA3, GLG1, GOT1, HAS1, HPGD, HSP90AB1, HSPB8, IFIT2, IFNAR1, IFNAR2, IL15RA, IL1B, IL1RN, INSR, IRAK2, LAPTM5, LOC101115509, MAPK3, NR4A2, NUMA1, OSM, OXSR1, P2RY13, PDCD4, PLAA, PLSCR3, PPARD, PTPRC, RIPK1, RIPOR2, RRAGA, SH3BP4, SHC1, …
GO:0070887	cellular response to chemical stimulus	GO_BiologicalProcess-EBI-UniProt-GOA_18.07.2019_00h00	0	0.03	0	4.98e-08	[3]	Group12	4.6	81	Specific for Cluster #3	[APOM, ASAH1, BCL9L, CACYBP, CDO1, CHI3L1, FLRT2, GLG1, HAS1, HSP90AB1, HSPB8, IFNAR1, LPO]	[FAM210B, FLRT2, MAPK3, PPARD, PPP3CA, TGFB2]	[ACOD1, AGR2, ALPL, APOM, ARID5A, BNIP3, C5AR1, CCND3, CDO1, CHI3L1, CORO1A, CSF2RB, CSF3R, CSRP3, CXCR1, CYFIP1, DAB2IP, DDIT4, EPRS, FAM210B, FASN, FCER1G, GAPDH, GATA3, GOT1, GPR183, GSKIP, HPGD, HSPB8, IFIT2, IFNAR2, IL15RA, IL1B, IL1RN, INSR, IRAK2, KDM6B, LAPTM5, LOC101115509, LPO, MAPK3, NCF1, NR4A2, NUMA1, OSM, OXSR1, P2RY13, PDCD4, PLAA, PLSCR3, PPARD, PTPRC, RASAL1, RIPK1, RIPOR2, RRAGA…	14.29	6.59	79.12	20.15	9.38	70.47	[ACOD1, AGR2, ALPL, APOM, ARID5A, ASAH1, BCL9L, BNIP3, C5AR1, CACYBP, CCND3, CDO1, CHI3L1, CORO1A, CSF2RB, CSF3R, CSRP3, CXCR1, CYFIP1, DAB2IP, DDIT4, EPRS, FAM210B, FASN, FCER1G, FLRT2, GAPDH, GATA3, GLG1, GOT1, GPR183, GSKIP, HAS1, HPGD, HSP90AB1, HSPB8, IFIT2, IFNAR1, IFNAR2, IL15RA, IL1B, IL1RN, INSR, IRAK2, KDM6B, LAPTM5, LOC101115509, LPO, MAPK3, NCF1, NR4A2, NUMA1, OSM, OXSR1, P2RY13, PDCD…
GO:0060349	bone morphogenesis	GO_BiologicalProcess-EBI-UniProt-GOA_18.07.2019_00h00	0	0.04	0	9.71e-05	[4, 5, 6, 7, 8]	Group01	13.7	10	None Specific Cluster	[DHRS3, GLG1]	[LOC101120469, SHOX2]	[ACTN3, ALPL, CHSY1, DHRS3, INSIG2, LOC101120469, NAB1, TRPV4]	16.67	16.67	66.67	22.06	22.23	55.71	[ACTN3, ALPL, CHSY1, DHRS3, GLG1, INSIG2, LOC101120469, NAB1, SHOX2, TRPV4]
GO:0051707	response to other organism	GO_BiologicalProcess-EBI-UniProt-GOA_18.07.2019_00h00	0	0	0	4.98e-08	[2, 4]	Group12	7.24	49	Specific for Cluster #3	[BPIFB1, HSP90AB1, IFNAR1, LPO]	[MAPK3, TRIM11]	[ACOD1, APOBEC3Z1, BCL2L11, BNIP3, BPIFA1, BPIFB1, C4BPA, C5AR1, CFP, CLEC5A, CORO1A, DAB2IP, DDIT4, DTX3L, EPRS, FAM20A, FCER1G, FGR, GAPDH, GATA3, GPM6A, GRN, IFIT2, IFNAR2, IL1B, IRAK2, LPO, MAPK3, MEFV, NLRP1, PDCD4, PLAA, PLSCR3, PTPRC, PTX3, SELENOK, SHC1, SHPK, STAP1, TLR4, TRIM10, TSPAN6, VWCE, WIPF1, YTHDF3, ZC3HAV1]	7.69	3.85	88.46	11.41	5.75	82.84	[ACOD1, APOBEC3Z1, BCL2L11, BNIP3, BPIFA1, BPIFB1, C4BPA, C5AR1, CFP, CLEC5A, CORO1A, DAB2IP, DDIT4, DTX3L, EPRS, FAM20A, FCER1G, FGR, GAPDH, GATA3, GPM6A, GRN, HSP90AB1, IFIT2, IFNAR1, IFNAR2, IL1B, IRAK2, LPO, MAPK3, MEFV, NLRP1, PDCD4, PLAA, PLSCR3, PTPRC, PTX3, SELENOK, SHC1, SHPK, STAP1, TLR4, TRIM10, TRIM11, TSPAN6, VWCE, WIPF1, YTHDF3, ZC3HAV1]
GO:0051347	positive regulation of transferase activity	GO_BiologicalProcess-EBI-UniProt-GOA_18.07.2019_00h00	0	0.04	0	6.72e-05	[5]	Group11	7.08	26	Specific for Cluster #3	[AFAP1L2, CDK5R1, CHI3L1, HSP90AB1]	[ITSN1, MAPK3, TGFB2]	[AFAP1L2, ATG14, CCND3, CHI3L1, DAB2IP, DGKZ, DTX3L, FAM20A, FGR, GRHL2, IL1B, INSR, ITSN1, LCP2, MAPK3, MRNIP, NCF1, PTPRC, SHC1, STAP1, STK39, TGFB2, TLR4, VAV2]	12.9	9.68	77.42	18.04	13.64	68.33	[AFAP1L2, ATG14, CCND3, CDK5R1, CHI3L1, DAB2IP, DGKZ, DTX3L, FAM20A, FGR, GRHL2, HSP90AB1, IL1B, INSR, ITSN1, LCP2, MAPK3, MRNIP, NCF1, PTPRC, SHC1, STAP1, STK39, TGFB2, TLR4, VAV2]
GO:0051338	regulation of transferase activity	GO_BiologicalProcess-EBI-UniProt-GOA_18.07.2019_00h00	0	0.02	0	6.72e-05	[4]	Group11	6.26	35	Specific for Cluster #3	[AFAP1L2, CDK5R1, CHI3L1, HSP90AB1, SH3BP5]	[ITSN1, MAPK3, SFN, TGFB2]	[AFAP1L2, ATG14, C5AR1, CCND3, CHI3L1, DAB2IP, DGKZ, DTX3L, DUSP18, DUSP2, DUSP6, FAM20A, FGR, GRHL2, GSKIP, IL1B, INSR, ITSN1, LCP2, MAPK3, MRNIP, MVP, NCF1, PKN1, PTPRC, SFN, SHC1, STAP1, STK39, TGFB2, TLR4, VAV2]	12.2	9.76	78.05	17.1	13.79	69.11	[AFAP1L2, ATG14, C5AR1, CCND3, CDK5R1, CHI3L1, DAB2IP, DGKZ, DTX3L, DUSP18, DUSP2, DUSP6, FAM20A, FGR, GRHL2, GSKIP, HSP90AB1, IL1B, INSR, ITSN1, LCP2, MAPK3, MRNIP, MVP, NCF1, PKN1, PTPRC, SFN, SH3BP5, SHC1, STAP1, STK39, TGFB2, TLR4, VAV2]
GO:0051239	regulation of multicellular organismal process	GO_BiologicalProcess-EBI-UniProt-GOA_18.07.2019_00h00	0	0.01	0	9.76e-08	[2, 3]	Group10	4.55	89	Specific for Cluster #3	[AFAP1L2, APOM, BCL9L, CDK5R1, CHI3L1, DHRS3, FLRT2, G0S2, GAA, GLG1, HSP90AB1]	[DEAF1, FAM210B, FLRT2, MAPK3, OBSL1, PPARD, PPP3CA, RASSF10, SFN, SHOX2, TGFB2, TRIM11, ZNF706]	[ACTN3, ADA, AFAP1L2, ANXA2, ANXA5, APOM, BCL2L11, C5AR1, CAPN7, CD274, CHI3L1, CHSY1, CLEC5A, CSF3R, CSRP3, DAB2IP, DEAF1, DHRS3, DTX1, DUSP6, E2F2, ELL3, FAM210B, FCER1G, FGR, G0S2, GAA, GAPDH, GATA3, GPR183, GRHL2, GRN, IL1B, IL1RN, INSR, IRX3, ITM2C, KCTD11, KDM6B, KREMEN1, KRT17, MAPK3, MEFV, MLLT3, MUSTN1, MYC, NR4A2, NUMA1, OBSL1, PBX1, PDCD4, PDE4B, PLAA, PLEK, PLXND1, PPARD, PRKAB2, PTPR…	10.58	12.5	76.92	14.74	17.56	67.7	[ACTN3, ADA, AFAP1L2, ANXA2, ANXA5, APOM, BCL2L11, BCL9L, C5AR1, CAPN7, CD274, CDK5R1, CHI3L1, CHSY1, CLEC5A, CSF3R, CSRP3, DAB2IP, DEAF1, DHRS3, DTX1, DUSP6, E2F2, ELL3, FAM210B, FCER1G, FGR, FLRT2, G0S2, GAA, GAPDH, GATA3, GLG1, GPR183, GRHL2, GRN, HSP90AB1, IL1B, IL1RN, INSR, IRX3, ITM2C, KCTD11, KDM6B, KREMEN1, KRT17, MAPK3, MEFV, MLLT3, MUSTN1, MYC, NR4A2, NUMA1, OBSL1, PBX1, PDCD4, PDE4B, P…
GO:0051239	regulation of multicellular organismal process	GO_BiologicalProcess-EBI-UniProt-GOA_18.07.2019_00h00	0	0.01	0	4.98e-08	[2, 3]	Group12	4.55	89	Specific for Cluster #3	[AFAP1L2, APOM, BCL9L, CDK5R1, CHI3L1, DHRS3, FLRT2, G0S2, GAA, GLG1, HSP90AB1]	[DEAF1, FAM210B, FLRT2, MAPK3, OBSL1, PPARD, PPP3CA, RASSF10, SFN, SHOX2, TGFB2, TRIM11, ZNF706]	[ACTN3, ADA, AFAP1L2, ANXA2, ANXA5, APOM, BCL2L11, C5AR1, CAPN7, CD274, CHI3L1, CHSY1, CLEC5A, CSF3R, CSRP3, DAB2IP, DEAF1, DHRS3, DTX1, DUSP6, E2F2, ELL3, FAM210B, FCER1G, FGR, G0S2, GAA, GAPDH, GATA3, GPR183, GRHL2, GRN, IL1B, IL1RN, INSR, IRX3, ITM2C, KCTD11, KDM6B, KREMEN1, KRT17, MAPK3, MEFV, MLLT3, MUSTN1, MYC, NR4A2, NUMA1, OBSL1, PBX1, PDCD4, PDE4B, PLAA, PLEK, PLXND1, PPARD, PRKAB2, PTPR…	10.58	12.5	76.92	14.74	17.56	67.7	[ACTN3, ADA, AFAP1L2, ANXA2, ANXA5, APOM, BCL2L11, BCL9L, C5AR1, CAPN7, CD274, CDK5R1, CHI3L1, CHSY1, CLEC5A, CSF3R, CSRP3, DAB2IP, DEAF1, DHRS3, DTX1, DUSP6, E2F2, ELL3, FAM210B, FCER1G, FGR, FLRT2, G0S2, GAA, GAPDH, GATA3, GLG1, GPR183, GRHL2, GRN, HSP90AB1, IL1B, IL1RN, INSR, IRX3, ITM2C, KCTD11, KDM6B, KREMEN1, KRT17, MAPK3, MEFV, MLLT3, MUSTN1, MYC, NR4A2, NUMA1, OBSL1, PBX1, PDCD4, PDE4B, P…
GO:0050790	regulation of catalytic activity	GO_BiologicalProcess-EBI-UniProt-GOA_18.07.2019_00h00	0	0.01	0	6.72e-05	[3]	Group11	4.99	68	Specific for Cluster #3	[AFAP1L2, CDK5R1, CHI3L1, HSP90AB1, NUAK1, SH3BP5]	[ARHGAP29, ARHGDIA, ITSN1, MAPK3, SFN, TGFB2]	[A2ML1, AFAP1L2, ANXA2, ARAP3, ARHGDIA, ATG14, BCL2L11, C5AR1, CCND3, CHI3L1, CRYAB, DAB2IP, DGKZ, DTX3L, DUSP18, DUSP2, DUSP6, FAM20A, FGR, GAPDH, GDI1, GDI2, GRHL2, GRN, GRPEL2, GSKIP, IL1B, INSR, ITSN1, LCP2, LOC101122183, MAPK3, MEFV, MRNIP, MVP, MYC, NCF1, NLRP1, NR4A2, NUAK1, P2RY13, PKN1, PLAA, PLEK, PRKAB2, PSMD1, PTPRC, PTX3, RASAL1, RCAN1, SERPINB1, SERPINB5, SFN, SH3BP4, SHC1, SRGAP1, …	7.89	7.89	84.21	11.44	11.53	77.03	[A2ML1, AFAP1L2, ANXA2, ARAP3, ARHGAP29, ARHGDIA, ATG14, BCL2L11, C5AR1, CCND3, CDK5R1, CHI3L1, CRYAB, DAB2IP, DGKZ, DTX3L, DUSP18, DUSP2, DUSP6, FAM20A, FGR, GAPDH, GDI1, GDI2, GRHL2, GRN, GRPEL2, GSKIP, HSP90AB1, IL1B, INSR, ITSN1, LCP2, LOC101122183, MAPK3, MEFV, MRNIP, MVP, MYC, NCF1, NLRP1, NR4A2, NUAK1, P2RY13, PKN1, PLAA, PLEK, PRKAB2, PSMD1, PTPRC, PTX3, RASAL1, RCAN1, SERPINB1, SERPINB5,…
GO:0050776	regulation of immune response	GO_BiologicalProcess-EBI-UniProt-GOA_18.07.2019_00h00	0	0.04	0	4.98e-08	[3, 4]	Group12	6.48	30	Specific for Cluster #3	[BPIFB1, HSP90AB1]	[MAPK3, TGFB2]	[ACOD1, ADA, BPIFB1, C4BPA, C5AR1, CD274, CFB, CFP, DAB2IP, FCER1G, FGR, GATA3, GRN, IL1B, IRAK2, LCP2, MAPK3, PDE4B, PKN1, PTPRC, RBCK1, SAMSN1, STAP1, TGFB2, TLR4, TSPAN6, VSIR, YTHDF3, ZBTB7B]	6.06	6.06	87.88	8.96	9.03	82.01	[ACOD1, ADA, BPIFB1, C4BPA, C5AR1, CD274, CFB, CFP, DAB2IP, FCER1G, FGR, GATA3, GRN, HSP90AB1, IL1B, IRAK2, LCP2, MAPK3, PDE4B, PKN1, PTPRC, RBCK1, SAMSN1, STAP1, TGFB2, TLR4, TSPAN6, VSIR, YTHDF3, ZBTB7B]
GO:0048741	skeletal muscle fiber development	GO_BiologicalProcess-EBI-UniProt-GOA_18.07.2019_00h00	0	0.04	0	5.13e-05	[7, 8, 9]	Group07	25	6	None Specific Cluster	[BIN3]	[PPP3CA, SHOX2]	[ACTN3, RCAN1, RIPOR2]	16.67	33.33	50	20.37	41.06	38.58	[ACTN3, BIN3, PPP3CA, RCAN1, RIPOR2, SHOX2]
GO:0048584	positive regulation of response to stimulus	GO_BiologicalProcess-EBI-UniProt-GOA_18.07.2019_00h00	0	0.01	0	4.98e-08	[2, 3, 4]	Group12	4.97	67	Specific for Cluster #3	[AFAP1L2, BPIFB1, CHI3L1, G0S2, HDAC3, HSP90AB1, UNC5B]	[DOK4, ITSN1, MAPK3, PPARD, PPP3CA, SHOX2, TGFB2]	[ABRAXAS1, ACOD1, ADA, AFAP1L2, AGR2, BCL2L11, BNIP3, BPIFB1, C4BPA, C5AR1, CD274, CFB, CFP, CHI3L1, CHSY1, CYFIP1, DAB2IP, DTX3L, FCER1G, FGR, G0S2, GATA3, GPR183, GSKIP, IFT172, IL1B, INSR, IRAK2, ITM2C, ITSN1, LCP2, MAPK3, MLLT3, MRNIP, MYC, NCF1, NUMA1, OXSR1, PDCD4, PDE4B, PLEK, PLEKHF1, PPARD, PTPRC, RBCK1, RIPK1, RIPOR2, RRAGA, S100A13, SHC1, SLA, STAP1, STK39, TGFB2, TLR4, TRIP6, TRPV4, T…	9.21	9.21	81.58	13.16	13.26	73.58	[ABRAXAS1, ACOD1, ADA, AFAP1L2, AGR2, BCL2L11, BNIP3, BPIFB1, C4BPA, C5AR1, CD274, CFB, CFP, CHI3L1, CHSY1, CYFIP1, DAB2IP, DOK4, DTX3L, FCER1G, FGR, G0S2, GATA3, GPR183, GSKIP, HDAC3, HSP90AB1, IFT172, IL1B, INSR, IRAK2, ITM2C, ITSN1, LCP2, MAPK3, MLLT3, MRNIP, MYC, NCF1, NUMA1, OXSR1, PDCD4, PDE4B, PLEK, PLEKHF1, PPARD, PPP3CA, PTPRC, RBCK1, RIPK1, RIPOR2, RRAGA, S100A13, SHC1, SHOX2, SLA, STAP…
GO:0048583	regulation of response to stimulus	GO_BiologicalProcess-EBI-UniProt-GOA_18.07.2019_00h00	0	0.01	0	9.76e-08	[2, 3]	Group10	4.43	107	Specific for Cluster #3	[AFAP1L2, BCL9L, BPIFB1, CDK5R1, CHI3L1, DHRS3, G0S2, GLG1, HDAC3, HSP90AB1, NUAK1, UNC5B]	[DOK4, ITSN1, MAPK3, MVK, PPARD, PPP3CA, SHOX2, TGFB2]	[ABRAXAS1, ACOD1, ACTN3, ADA, AES, AFAP1L2, AGR2, AKNA, ANXA2, BCL2L11, BNIP3, BPIFB1, C4BPA, C5AR1, CCND3, CD274, CFB, CFP, CHI3L1, CHSY1, CYFIP1, DAB2IP, DDIT4, DHRS3, DNASE1L3, DTX1, DTX3L, DUSP18, DUSP2, DUSP6, ELL3, FCER1G, FGR, G0S2, GATA3, GPR183, GRN, GSKIP, IFT172, IL1B, IL1RN, INSR, IRAK2, ITM2C, ITSN1, KCTD11, KREMEN1, LCP2, MAPK3, MEFV, MLLT3, MRNIP, MVK, MYC, NCF1, NR4A2, NUAK1, NUMA…	10.08	6.72	83.19	14.53	9.77	75.7	[ABRAXAS1, ACOD1, ACTN3, ADA, AES, AFAP1L2, AGR2, AKNA, ANXA2, BCL2L11, BCL9L, BNIP3, BPIFB1, C4BPA, C5AR1, CCND3, CD274, CDK5R1, CFB, CFP, CHI3L1, CHSY1, CYFIP1, DAB2IP, DDIT4, DHRS3, DNASE1L3, DOK4, DTX1, DTX3L, DUSP18, DUSP2, DUSP6, ELL3, FCER1G, FGR, G0S2, GATA3, GLG1, GPR183, GRN, GSKIP, HDAC3, HSP90AB1, IFT172, IL1B, IL1RN, INSR, IRAK2, ITM2C, ITSN1, KCTD11, KREMEN1, LCP2, MAPK3, MEFV, MLLT…
GO:0048583	regulation of response to stimulus	GO_BiologicalProcess-EBI-UniProt-GOA_18.07.2019_00h00	0	0.01	0	4.98e-08	[2, 3]	Group12	4.43	107	Specific for Cluster #3	[AFAP1L2, BCL9L, BPIFB1, CDK5R1, CHI3L1, DHRS3, G0S2, GLG1, HDAC3, HSP90AB1, NUAK1, UNC5B]	[DOK4, ITSN1, MAPK3, MVK, PPARD, PPP3CA, SHOX2, TGFB2]	[ABRAXAS1, ACOD1, ACTN3, ADA, AES, AFAP1L2, AGR2, AKNA, ANXA2, BCL2L11, BNIP3, BPIFB1, C4BPA, C5AR1, CCND3, CD274, CFB, CFP, CHI3L1, CHSY1, CYFIP1, DAB2IP, DDIT4, DHRS3, DNASE1L3, DTX1, DTX3L, DUSP18, DUSP2, DUSP6, ELL3, FCER1G, FGR, G0S2, GATA3, GPR183, GRN, GSKIP, IFT172, IL1B, IL1RN, INSR, IRAK2, ITM2C, ITSN1, KCTD11, KREMEN1, LCP2, MAPK3, MEFV, MLLT3, MRNIP, MVK, MYC, NCF1, NR4A2, NUAK1, NUMA…	10.08	6.72	83.19	14.53	9.77	75.7	[ABRAXAS1, ACOD1, ACTN3, ADA, AES, AFAP1L2, AGR2, AKNA, ANXA2, BCL2L11, BCL9L, BNIP3, BPIFB1, C4BPA, C5AR1, CCND3, CD274, CDK5R1, CFB, CFP, CHI3L1, CHSY1, CYFIP1, DAB2IP, DDIT4, DHRS3, DNASE1L3, DOK4, DTX1, DTX3L, DUSP18, DUSP2, DUSP6, ELL3, FCER1G, FGR, G0S2, GATA3, GLG1, GPR183, GRN, GSKIP, HDAC3, HSP90AB1, IFT172, IL1B, IL1RN, INSR, IRAK2, ITM2C, ITSN1, KCTD11, KREMEN1, LCP2, MAPK3, MEFV, MLLT…
GO:0048519	negative regulation of biological process	GO_BiologicalProcess-EBI-UniProt-GOA_18.07.2019_00h00	0	0	0	1.17e-07	[1, 2, 3]	Group06	4.51	149	Specific for Cluster #3	[APOM, BCL9L, BPIFB1, CARMIL1, CDK5R1, DDX20, DHRS3, GLG1, HAS1, HDAC3, HSP90AB1, LOC101113728, SH3BP5, UNC5B]	[APBB2, CARMIL1, DEAF1, ITSN1, KRT4, LOC101106728, MVK, PITX1, PPARD, PPP3CA, SFN, SMC3, TGFB2, TRIM11, ZNF706]	[A2ML1, ABRAXAS1, ACOD1, ACTN1, ACTN3, ADA, AES, AGR2, AKNA, ALKBH5, ANXA2, ANXA5, APOM, AREL1, ARID5A, ATG14, ATG3, ATN1, BNIP3, BPIFA1, BPIFB1, C4BPA, CC2D1A, CCND3, CD274, CHSY1, CLEC5A, CORO1A, CRYAB, DAB2IP, DDIT4, DDR1, DEAF1, DHRS3, DNMT3B, DTX1, DTX3L, DUSP18, DUSP2, DUSP6, E2F2, ELL3, EPRS, FCER1G, FOXK1, GAPDH, GATA3, GDI1, GRHL2, GRN, GSKIP, HPGD, IFT172, IL1B, IL1RN, INSIG2, IRAK2, IR…	8.54	9.15	82.32	12.24	13.22	74.54	[A2ML1, ABRAXAS1, ACOD1, ACTN1, ACTN3, ADA, AES, AGR2, AKNA, ALKBH5, ANXA2, ANXA5, APBB2, APOM, AREL1, ARID5A, ATG14, ATG3, ATN1, BCL9L, BNIP3, BPIFA1, BPIFB1, C4BPA, CARMIL1, CC2D1A, CCND3, CD274, CDK5R1, CHSY1, CLEC5A, CORO1A, CRYAB, DAB2IP, DDIT4, DDR1, DDX20, DEAF1, DHRS3, DNMT3B, DTX1, DTX3L, DUSP18, DUSP2, DUSP6, E2F2, ELL3, EPRS, FCER1G, FOXK1, GAPDH, GATA3, GDI1, GLG1, GRHL2, GRN, GSKIP, …
GO:0048513	animal organ development	GO_BiologicalProcess-EBI-UniProt-GOA_18.07.2019_00h00	0	0.01	0	9.76e-08	[3, 4, 5]	Group10	4.51	94	Specific for Cluster #3	[ASAH1, BCL9L, BIN3, CDK5R1, CHI3L1, DHRS3, FLRT2, GAA, GLG1, HSP90AB1]	[CRTAC1, DEAF1, FAM210B, FLRT2, IVL, LOC101106728, LOC101120469, MAPK3, PITX1, PPARD, PPP3CA, SFN, SHOX2, TGFB2, TNS3]	[ACTN1, ACTN3, ADA, AGR2, AKNA, ALDH1A3, ALPL, BCL2L11, CHI3L1, CHSY1, CLEC5A, CRYAB, CSF3R, CSRP3, DAB2IP, DDR1, DEAF1, DHRS3, DUSP6, EEF2, ELL3, ELOVL1, FAM20A, FAM210B, FASN, FCER1G, FGR, GAA, GATA3, GJB6, GPM6A, GPR183, GRHL2, IFT172, IL1B, INSIG2, INSR, IRX3, IVL, KBTBD8, KDM6B, KRT17, LOC101106728, LOC101120469, MAPK3, MLLT3, MUSTN1, MYC, NAB1, NR4A2, NSDHL, NUMA1, PBX1, PITX1, PKN1, PLEK, …	9.17	13.76	77.06	12.8	19.35	67.86	[ACTN1, ACTN3, ADA, AGR2, AKNA, ALDH1A3, ALPL, ASAH1, BCL2L11, BCL9L, BIN3, CDK5R1, CHI3L1, CHSY1, CLEC5A, CRTAC1, CRYAB, CSF3R, CSRP3, DAB2IP, DDR1, DEAF1, DHRS3, DUSP6, EEF2, ELL3, ELOVL1, FAM20A, FAM210B, FASN, FCER1G, FGR, FLRT2, GAA, GATA3, GJB6, GLG1, GPM6A, GPR183, GRHL2, HSP90AB1, IFT172, IL1B, INSIG2, INSR, IRX3, IVL, KBTBD8, KDM6B, KRT17, LOC101106728, LOC101120469, MAPK3, MLLT3, MUSTN1…
GO:0045087	innate immune response	GO_BiologicalProcess-EBI-UniProt-GOA_18.07.2019_00h00	0	0.03	0	4.98e-08	[3, 4, 5, 6]	Group12	7.27	24	Specific for Cluster #3	[BPIFB1, HSP90AB1, IFNAR1]	[TRIM11]	[APOBEC3Z1, BPIFA1, BPIFB1, CFP, CLEC5A, CORO1A, DAB2IP, EPRS, FCER1G, FGR, GAPDH, GRN, IFNAR2, IRAK2, MEFV, NLRP1, PTX3, TLR4, TRIM10, TSPAN6, YTHDF3]	12	4	84	17.37	5.84	76.79	[APOBEC3Z1, BPIFA1, BPIFB1, CFP, CLEC5A, CORO1A, DAB2IP, EPRS, FCER1G, FGR, GAPDH, GRN, HSP90AB1, IFNAR1, IFNAR2, IRAK2, MEFV, NLRP1, PTX3, TLR4, TRIM10, TRIM11, TSPAN6, YTHDF3]
GO:0043549	regulation of kinase activity	GO_BiologicalProcess-EBI-UniProt-GOA_18.07.2019_00h00	0	0.01	0	6.72e-05	[5, 7, 8]	Group11	6.65	33	Specific for Cluster #3	[AFAP1L2, CDK5R1, CHI3L1, HSP90AB1, SH3BP5]	[ITSN1, MAPK3, SFN, TGFB2]	[AFAP1L2, ATG14, C5AR1, CCND3, CHI3L1, DAB2IP, DGKZ, DUSP18, DUSP2, DUSP6, FAM20A, FGR, GSKIP, IL1B, INSR, ITSN1, LCP2, MAPK3, MRNIP, MVP, NCF1, PKN1, PTPRC, SFN, SHC1, STAP1, STK39, TGFB2, TLR4, VAV2]	12.82	10.26	76.92	17.87	14.41	67.71	[AFAP1L2, ATG14, C5AR1, CCND3, CDK5R1, CHI3L1, DAB2IP, DGKZ, DUSP18, DUSP2, DUSP6, FAM20A, FGR, GSKIP, HSP90AB1, IL1B, INSR, ITSN1, LCP2, MAPK3, MRNIP, MVP, NCF1, PKN1, PTPRC, SFN, SH3BP5, SHC1, STAP1, STK39, TGFB2, TLR4, VAV2]
GO:0043207	response to external biotic stimulus	GO_BiologicalProcess-EBI-UniProt-GOA_18.07.2019_00h00	0	0	0	4.98e-08	[3]	Group12	7.22	49	Specific for Cluster #3	[BPIFB1, HSP90AB1, IFNAR1, LPO]	[MAPK3, TRIM11]	[ACOD1, APOBEC3Z1, BCL2L11, BNIP3, BPIFA1, BPIFB1, C4BPA, C5AR1, CFP, CLEC5A, CORO1A, DAB2IP, DDIT4, DTX3L, EPRS, FAM20A, FCER1G, FGR, GAPDH, GATA3, GPM6A, GRN, IFIT2, IFNAR2, IL1B, IRAK2, LPO, MAPK3, MEFV, NLRP1, PDCD4, PLAA, PLSCR3, PTPRC, PTX3, SELENOK, SHC1, SHPK, STAP1, TLR4, TRIM10, TSPAN6, VWCE, WIPF1, YTHDF3, ZC3HAV1]	7.69	3.85	88.46	11.41	5.75	82.84	[ACOD1, APOBEC3Z1, BCL2L11, BNIP3, BPIFA1, BPIFB1, C4BPA, C5AR1, CFP, CLEC5A, CORO1A, DAB2IP, DDIT4, DTX3L, EPRS, FAM20A, FCER1G, FGR, GAPDH, GATA3, GPM6A, GRN, HSP90AB1, IFIT2, IFNAR1, IFNAR2, IL1B, IRAK2, LPO, MAPK3, MEFV, NLRP1, PDCD4, PLAA, PLSCR3, PTPRC, PTX3, SELENOK, SHC1, SHPK, STAP1, TLR4, TRIM10, TRIM11, TSPAN6, VWCE, WIPF1, YTHDF3, ZC3HAV1]
GO:0034097	response to cytokine	GO_BiologicalProcess-EBI-UniProt-GOA_18.07.2019_00h00	0	0	0	4.98e-08	[4]	Group12	7.14	38	Specific for Cluster #3	[ASAH1, CACYBP, CHI3L1, HSP90AB1, IFNAR1]	[MAPK3]	[AES, CD274, CHI3L1, CORO1A, CSF2RB, CSF3R, CXCR1, DAB2IP, EPRS, FASN, FCER1G, GAPDH, GATA3, IFIT2, IFNAR2, IL15RA, IL1B, IL1RN, IRAK2, LAPTM5, LOC101115509, MAPK3, MEFV, OSM, OXSR1, PTPRC, RIPK1, RIPOR2, SHPK, SPI1, STAP1, STK39, TLR4, YTHDF3]	12.5	2.5	85	18.2	3.67	78.13	[AES, ASAH1, CACYBP, CD274, CHI3L1, CORO1A, CSF2RB, CSF3R, CXCR1, DAB2IP, EPRS, FASN, FCER1G, GAPDH, GATA3, HSP90AB1, IFIT2, IFNAR1, IFNAR2, IL15RA, IL1B, IL1RN, IRAK2, LAPTM5, LOC101115509, MAPK3, MEFV, OSM, OXSR1, PTPRC, RIPK1, RIPOR2, SHPK, SPI1, STAP1, STK39, TLR4, YTHDF3]
GO:0033674	positive regulation of kinase activity	GO_BiologicalProcess-EBI-UniProt-GOA_18.07.2019_00h00	0	0.02	0	6.72e-05	[6, 7, 8, 9]	Group11	7.52	24	Specific for Cluster #3	[AFAP1L2, CDK5R1, CHI3L1, HSP90AB1]	[ITSN1, MAPK3, TGFB2]	[AFAP1L2, ATG14, CCND3, CHI3L1, DAB2IP, DGKZ, FAM20A, FGR, IL1B, INSR, ITSN1, LCP2, MAPK3, MRNIP, NCF1, PTPRC, SHC1, STAP1, STK39, TGFB2, TLR4, VAV2]	13.79	10.34	75.86	19.13	14.46	66.42	[AFAP1L2, ATG14, CCND3, CDK5R1, CHI3L1, DAB2IP, DGKZ, FAM20A, FGR, HSP90AB1, IL1B, INSR, ITSN1, LCP2, MAPK3, MRNIP, NCF1, PTPRC, SHC1, STAP1, STK39, TGFB2, TLR4, VAV2]
GO:0032101	regulation of response to external stimulus	GO_BiologicalProcess-EBI-UniProt-GOA_18.07.2019_00h00	0	0.03	0	4.98e-08	[3, 4]	Group12	6.07	35	Specific for Cluster #3	[BPIFB1, HSP90AB1]	[MAPK3, MVK, PPARD]	[ACOD1, ADA, AKNA, ANXA2, BPIFB1, C5AR1, DAB2IP, DNASE1L3, DTX3L, FCER1G, FGR, GATA3, GPR183, GRN, IL1B, IRAK2, KREMEN1, MAPK3, MEFV, MVK, OXSR1, PDCD4, PLEK, PPARD, RIPOR2, SELENOK, SHPK, STAP1, STK39, TLR4, TNFAIP6, TRPV4, TSPAN6, YTHDF3]	5.13	7.69	87.18	7.55	11.42	81.04	[ACOD1, ADA, AKNA, ANXA2, BPIFB1, C5AR1, DAB2IP, DNASE1L3, DTX3L, FCER1G, FGR, GATA3, GPR183, GRN, HSP90AB1, IL1B, IRAK2, KREMEN1, MAPK3, MEFV, MVK, OXSR1, PDCD4, PLEK, PPARD, RIPOR2, SELENOK, SHPK, STAP1, STK39, TLR4, TNFAIP6, TRPV4, TSPAN6, YTHDF3]
GO:0031347	regulation of defense response	GO_BiologicalProcess-EBI-UniProt-GOA_18.07.2019_00h00	0	0.05	0	4.98e-08	[4, 5]	Group12	6.86	26	Specific for Cluster #3	[BPIFB1, HSP90AB1]	[MAPK3, MVK]	[ADA, AKNA, BPIFB1, DAB2IP, DNASE1L3, DTX3L, FCER1G, FGR, GATA3, GRN, IL1B, IRAK2, MAPK3, MEFV, MVK, PDCD4, SELENOK, SHPK, STAP1, STK39, TLR4, TNFAIP6, TRPV4, TSPAN6, YTHDF3]	6.9	6.9	86.21	10.1	10.18	79.72	[ADA, AKNA, BPIFB1, DAB2IP, DNASE1L3, DTX3L, FCER1G, FGR, GATA3, GRN, HSP90AB1, IL1B, IRAK2, MAPK3, MEFV, MVK, PDCD4, SELENOK, SHPK, STAP1, STK39, TLR4, TNFAIP6, TRPV4, TSPAN6, YTHDF3]
GO:0019221	cytokine-mediated signaling pathway	GO_BiologicalProcess-EBI-UniProt-GOA_18.07.2019_00h00	0	0.05	0	4.98e-08	[4, 5, 6]	Group12	7.81	20	Specific for Cluster #3	[HSP90AB1, IFNAR1]	[MAPK3]	[CSF2RB, CSF3R, CXCR1, FCER1G, IFNAR2, IL15RA, IL1B, IL1RN, IRAK2, LOC101115509, MAPK3, OSM, OXSR1, PTPRC, SPI1, STAP1, STK39, YTHDF3]	9.52	4.76	85.71	13.92	7.01	79.07	[CSF2RB, CSF3R, CXCR1, FCER1G, HSP90AB1, IFNAR1, IFNAR2, IL15RA, IL1B, IL1RN, IRAK2, LOC101115509, MAPK3, OSM, OXSR1, PTPRC, SPI1, STAP1, STK39, YTHDF3]
GO:0016477	cell migration	GO_BiologicalProcess-EBI-UniProt-GOA_18.07.2019_00h00	0	0.02	0	9.74e-05	[3, 4]	Group00	5.44	50	Specific for Cluster #3	[BIN3, CARMIL1, CDK5R1, FLRT2, HAS1, LAMC1]	[APBB2, CARMIL1, FLRT2, MAPK3, PPARD, PPP3CA, RIC8A, TGFB2, TNS3]	[ADA, C5AR1, CAPN7, CORO1A, CSF3R, DAB2IP, DDR1, FCER1G, FGR, GATA3, GPM6A, GPR183, GRN, IL1B, INSR, KIF2A, LCP1, LIMA1, MAPK3, NR4A2, OXSR1, PKN1, PLAA, PLAT, PLXND1, PPARD, PTPRC, RIC8A, RIPOR2, SELENOK, SELL, SEMA4A, STAP1, STK39, SUN1, TGFB2, TNS3, TOR1A, TRIP6, TRPV4, VAV2, VSIR]	10.53	15.79	73.68	14.43	21.81	63.76	[ADA, APBB2, BIN3, C5AR1, CAPN7, CARMIL1, CDK5R1, CORO1A, CSF3R, DAB2IP, DDR1, FCER1G, FGR, FLRT2, GATA3, GPM6A, GPR183, GRN, HAS1, IL1B, INSR, KIF2A, LAMC1, LCP1, LIMA1, MAPK3, NR4A2, OXSR1, PKN1, PLAA, PLAT, PLXND1, PPARD, PPP3CA, PTPRC, RIC8A, RIPOR2, SELENOK, SELL, SEMA4A, STAP1, STK39, SUN1, TGFB2, TNS3, TOR1A, TRIP6, TRPV4, VAV2, VSIR]
GO:0012501	programmed cell death	GO_BiologicalProcess-EBI-UniProt-GOA_18.07.2019_00h00	0	0	0	1.04e-05	[3]	Group08	5.57	61	Specific for Cluster #3	[ASAH1, CHI3L1, DDX20, G0S2, GSDMA, HSP90AB1, LOC101113728, UNC5B]	[APBB2, ITSN1, PPARD, SFN, TGFB2]	[ADA, AES, ALDH1A3, AREL1, ATG3, ATN1, BCL2L11, BNIP3, CD274, CHI3L1, CLEC5A, CORO1A, CRYAB, DAB2IP, DDIT4, DIDO1, DNASE1L3, DUSP6, E2F2, ELL3, FAS, FASN, FCER1G, G0S2, GAPDH, GATA3, GRN, GSDMA, GSKIP, IFIT2, IL1B, ITM2C, ITSN1, KREMEN1, MYC, NLRP1, NR4A2, PARP2, PDCD4, PKN1, PLEKHF1, PPARD, PTPRC, RBCK1, RIPK1, SELENOK, SFN, SHC1, SPI1, SRGN, TBX3, TGFB2, THRA, UNC5B, VDAC1, XDH]	11.59	7.25	81.16	16.53	10.41	73.06	[ADA, AES, ALDH1A3, APBB2, AREL1, ASAH1, ATG3, ATN1, BCL2L11, BNIP3, CD274, CHI3L1, CLEC5A, CORO1A, CRYAB, DAB2IP, DDIT4, DDX20, DIDO1, DNASE1L3, DUSP6, E2F2, ELL3, FAS, FASN, FCER1G, G0S2, GAPDH, GATA3, GRN, GSDMA, GSKIP, HSP90AB1, IFIT2, IL1B, ITM2C, ITSN1, KREMEN1, LOC101113728, MYC, NLRP1, NR4A2, PARP2, PDCD4, PKN1, PLEKHF1, PPARD, PTPRC, RBCK1, RIPK1, SELENOK, SFN, SHC1, SPI1, SRGN, TBX3, TG…
GO:0009888	tissue development	GO_BiologicalProcess-EBI-UniProt-GOA_18.07.2019_00h00	0	0.03	0	9.76e-08	[3]	Group10	4.97	61	Specific for Cluster #3	[ASAH1, BCL9L, BIN3, GAA, GLG1]	[DEAF1, IVL, KRT4, LOC101120469, MAPK3, PITX1, PPARD, PPP3CA, SFN, SHOX2, TGFB2]	[ACTN3, ADA, AGR2, AKNA, ALDH1A3, CHSY1, CSRP3, DAB2IP, DDR1, DEAF1, ELL3, FAM20A, FASN, FGR, GAA, GATA3, GRHL2, IFT172, IL1B, INSR, IRX3, IVL, KBTBD8, KDM6B, KRT17, KRT4, LOC101120469, MAPK3, MLLT3, MUSTN1, NAB1, NSDHL, NUMA1, PBX1, PITX1, PLXND1, PPARD, PTPRC, RCAN1, RIPOR2, SDHAF2, SERPINB5, SFN, SRGN, TBX3, TGFB2, TGM1, THRA, TOR1A, TPP1, TRPV4, UPK2, VASP, VDAC1, XDH]	7.04	15.49	77.46	9.84	21.82	68.34	[ACTN3, ADA, AGR2, AKNA, ALDH1A3, ASAH1, BCL9L, BIN3, CHSY1, CSRP3, DAB2IP, DDR1, DEAF1, ELL3, FAM20A, FASN, FGR, GAA, GATA3, GLG1, GRHL2, IFT172, IL1B, INSR, IRX3, IVL, KBTBD8, KDM6B, KRT17, KRT4, LOC101120469, MAPK3, MLLT3, MUSTN1, NAB1, NSDHL, NUMA1, PBX1, PITX1, PLXND1, PPARD, PPP3CA, PTPRC, RCAN1, RIPOR2, SDHAF2, SERPINB5, SFN, SHOX2, SRGN, TBX3, TGFB2, TGM1, THRA, TOR1A, TPP1, TRPV4, UPK2, …
GO:0009653	anatomical structure morphogenesis	GO_BiologicalProcess-EBI-UniProt-GOA_18.07.2019_00h00	0	0.01	0	9.76e-08	[2, 3]	Group10	4.75	82	Specific for Cluster #3	[BCL9L, BIN3, CARMIL1, CDK5R1, CHI3L1, DHRS3, FLRT2, GAA, GLG1, HSP90AB1, LAMC1, UNC5B]	[APBB2, CARMIL1, DEAF1, FLRT2, LMBR1, LOC101106728, LOC101120469, MAPK3, MKLN1, OBSL1, PITX1, PPP3CA, RIC8A, SHOX2, TGFB2]	[ACTN1, ACTN3, ADA, AGR2, ALDH1A3, ALPL, ANXA2, BCL2L11, BNIP3, C5AR1, CHI3L1, CHSY1, CORO1A, CRYAB, CSRP3, CYFIP1, DAB2IP, DDR1, DEAF1, DHRS3, E2F2, FAM20A, FGR, GAA, GATA3, GJB6, GPM6A, GRHL2, HPGD, IFT172, IL1B, IL1RN, INSIG2, INSR, IRX3, KBTBD8, KDM6B, KRT17, LMBR1, LOC101106728, LOC101120469, MAPK3, MKLN1, MLLT3, NAB1, NR4A2, OBSL1, OPA3, PBX1, PITX1, PKN1, PLAA, PLXND1, RASAL1, RIC8A, RIPOR…	12.24	15.31	72.45	16.68	21.01	62.31	[ACTN1, ACTN3, ADA, AGR2, ALDH1A3, ALPL, ANXA2, APBB2, BCL2L11, BCL9L, BIN3, BNIP3, C5AR1, CARMIL1, CDK5R1, CHI3L1, CHSY1, CORO1A, CRYAB, CSRP3, CYFIP1, DAB2IP, DDR1, DEAF1, DHRS3, E2F2, FAM20A, FGR, FLRT2, GAA, GATA3, GJB6, GLG1, GPM6A, GRHL2, HPGD, HSP90AB1, IFT172, IL1B, IL1RN, INSIG2, INSR, IRX3, KBTBD8, KDM6B, KRT17, LAMC1, LMBR1, LOC101106728, LOC101120469, MAPK3, MKLN1, MLLT3, NAB1, NR4A2,…
GO:0007166	cell surface receptor signaling pathway	GO_BiologicalProcess-EBI-UniProt-GOA_18.07.2019_00h00	0	0.01	0	4.98e-08	[3, 4, 5]	Group12	4.79	80	Specific for Cluster #3	[AFAP1L2, BCL9L, CDK5R1, FLRT2, G0S2, GLG1, HSP90AB1, IFNAR1, UNC5B]	[ARHGDIA, DOK4, FLRT2, MAPK3, PPP3CA, SHOX2, TGFB2]	[ACOD1, ADA, ADGRE5, AES, AFAP1L2, AGR2, ARHGDIA, BCL2L11, C5AR1, CCND3, CD274, CHSY1, CORO1A, CSF2RB, CSF3R, CSRP3, CXCR1, CYFIP1, DAB2IP, DDR1, DTX1, DTX3L, FCER1G, FGR, G0S2, GATA3, GOT1, GSKIP, HPGD, IFNAR2, IFT172, IL15RA, IL1B, IL1RN, INSR, IRAK2, ITM2C, KCTD11, KREMEN1, LCP2, LOC101115509, MAPK3, MLLT3, MVP, NCF1, NSDHL, NUMA1, OSM, OXSR1, P2RY13, PARP2, PDCD4, PDE4B, PLAT, PLEK, PLXND1, P…	10.34	8.05	81.61	14.78	11.59	73.63	[ACOD1, ADA, ADGRE5, AES, AFAP1L2, AGR2, ARHGDIA, BCL2L11, BCL9L, C5AR1, CCND3, CD274, CDK5R1, CHSY1, CORO1A, CSF2RB, CSF3R, CSRP3, CXCR1, CYFIP1, DAB2IP, DDR1, DOK4, DTX1, DTX3L, FCER1G, FGR, FLRT2, G0S2, GATA3, GLG1, GOT1, GSKIP, HPGD, HSP90AB1, IFNAR1, IFNAR2, IFT172, IL15RA, IL1B, IL1RN, INSR, IRAK2, ITM2C, KCTD11, KREMEN1, LCP2, LOC101115509, MAPK3, MLLT3, MVP, NCF1, NSDHL, NUMA1, OSM, OXSR1…
GO:0006954	inflammatory response	GO_BiologicalProcess-EBI-UniProt-GOA_18.07.2019_00h00	0	0.02	0	4.98e-08	[4]	Group12	7.33	25	Specific for Cluster #3	[AFAP1L2, CHI3L1]	[MVK]	[ADA, AFAP1L2, AKNA, C5AR1, CHI3L1, CSRP3, DNASE1L3, FCER1G, GATA3, GRN, IL1B, IL1RN, IRAK2, MEFV, MVK, NLRP1, PDCD4, PLAA, SHPK, STAP1, STK39, TLR4, TNFAIP6, TREM1, TRPV4]	7.14	3.57	89.29	10.64	5.36	83.99	[ADA, AFAP1L2, AKNA, C5AR1, CHI3L1, CSRP3, DNASE1L3, FCER1G, GATA3, GRN, IL1B, IL1RN, IRAK2, MEFV, MVK, NLRP1, PDCD4, PLAA, SHPK, STAP1, STK39, TLR4, TNFAIP6, TREM1, TRPV4]
GO:0006952	defense response	GO_BiologicalProcess-EBI-UniProt-GOA_18.07.2019_00h00	0	0	0	4.98e-08	[3]	Group12	6.97	54	Specific for Cluster #3	[AFAP1L2, BPIFB1, CHI3L1, HSP90AB1, IFNAR1, LPO]	[DEAF1, MAPK3, MVK, TRIM11]	[ACOD1, ADA, AFAP1L2, AKNA, APOBEC3Z1, BNIP3, BPIFA1, BPIFB1, C5AR1, CFP, CHI3L1, CLEC5A, CORO1A, CSRP3, DAB2IP, DDIT4, DEAF1, DNASE1L3, DTX3L, EPRS, FCER1G, FGR, GAPDH, GATA3, GRN, IFNAR2, IL1B, IL1RN, IRAK2, LPO, MAPK3, MEFV, MVK, NLRP1, PDCD4, PLAA, PTPRC, PTX3, SELENOK, SHC1, SHPK, STAP1, STK39, TLR4, TNFAIP6, TREM1, TRIM10, TRPV4, TSPAN6, VDAC1, YTHDF3]	9.84	6.56	83.61	14.21	9.55	76.25	[ACOD1, ADA, AFAP1L2, AKNA, APOBEC3Z1, BNIP3, BPIFA1, BPIFB1, C5AR1, CFP, CHI3L1, CLEC5A, CORO1A, CSRP3, DAB2IP, DDIT4, DEAF1, DNASE1L3, DTX3L, EPRS, FCER1G, FGR, GAPDH, GATA3, GRN, HSP90AB1, IFNAR1, IFNAR2, IL1B, IL1RN, IRAK2, LPO, MAPK3, MEFV, MVK, NLRP1, PDCD4, PLAA, PTPRC, PTX3, SELENOK, SHC1, SHPK, STAP1, STK39, TLR4, TNFAIP6, TREM1, TRIM10, TRIM11, TRPV4, TSPAN6, VDAC1, YTHDF3]
GO:0006915	apoptotic process	GO_BiologicalProcess-EBI-UniProt-GOA_18.07.2019_00h00	0	0	0	1.04e-05	[4]	Group08	5.62	60	Specific for Cluster #3	[CHI3L1, DDX20, G0S2, GSDMA, HSP90AB1, LOC101113728, UNC5B]	[APBB2, ITSN1, PPARD, SFN, TGFB2]	[ADA, AES, ALDH1A3, AREL1, ATG3, ATN1, BCL2L11, BNIP3, CD274, CHI3L1, CLEC5A, CORO1A, CRYAB, DAB2IP, DDIT4, DIDO1, DNASE1L3, DUSP6, E2F2, ELL3, FAS, FASN, FCER1G, G0S2, GAPDH, GATA3, GRN, GSDMA, GSKIP, IFIT2, IL1B, ITM2C, ITSN1, KREMEN1, MYC, NLRP1, NR4A2, PARP2, PDCD4, PKN1, PLEKHF1, PPARD, PTPRC, RBCK1, RIPK1, SELENOK, SFN, SHC1, SPI1, SRGN, TBX3, TGFB2, THRA, UNC5B, VDAC1, XDH]	10.29	7.35	82.35	14.77	10.63	74.6	[ADA, AES, ALDH1A3, APBB2, AREL1, ATG3, ATN1, BCL2L11, BNIP3, CD274, CHI3L1, CLEC5A, CORO1A, CRYAB, DAB2IP, DDIT4, DDX20, DIDO1, DNASE1L3, DUSP6, E2F2, ELL3, FAS, FASN, FCER1G, G0S2, GAPDH, GATA3, GRN, GSDMA, GSKIP, HSP90AB1, IFIT2, IL1B, ITM2C, ITSN1, KREMEN1, LOC101113728, MYC, NLRP1, NR4A2, PARP2, PDCD4, PKN1, PLEKHF1, PPARD, PTPRC, RBCK1, RIPK1, SELENOK, SFN, SHC1, SPI1, SRGN, TBX3, TGFB2, TH…
GO:0002682	regulation of immune system process	GO_BiologicalProcess-EBI-UniProt-GOA_18.07.2019_00h00	0	0.01	0	4.98e-08	[2, 3]	Group12	5.67	47	Specific for Cluster #3	[BPIFB1, HSP90AB1]	[FAM210B, MAPK3, TGFB2]	[ACOD1, ADA, BPIFB1, C4BPA, C5AR1, CD274, CD80, CFB, CFP, CORO1A, CSF3R, DAB2IP, DNASE1L3, DTX3L, FAM210B, FCER1G, FGR, GATA3, GPR183, GRN, IL1B, IRAK2, LCP2, MAPK3, MILR1, MYC, OXSR1, PDE4B, PKN1, PTPRC, RBCK1, RIPK1, RIPOR2, SAMSN1, SELENOK, SHPK, SPI1, STAP1, STK39, TGFB2, TLR4, TRPV4, TSPAN6, VSIR, YTHDF3, ZBTB7B]	3.92	5.88	90.2	5.87	8.88	85.25	[ACOD1, ADA, BPIFB1, C4BPA, C5AR1, CD274, CD80, CFB, CFP, CORO1A, CSF3R, DAB2IP, DNASE1L3, DTX3L, FAM210B, FCER1G, FGR, GATA3, GPR183, GRN, HSP90AB1, IL1B, IRAK2, LCP2, MAPK3, MILR1, MYC, OXSR1, PDE4B, PKN1, PTPRC, RBCK1, RIPK1, RIPOR2, SAMSN1, SELENOK, SHPK, SPI1, STAP1, STK39, TGFB2, TLR4, TRPV4, TSPAN6, VSIR, YTHDF3, ZBTB7B]
