# Supplementary material for: Characterization of Breed Specific Differences in Spermatozoal Transcriptomes of Sheep in Australia
Source: Genes (Basel). 2021 Jan 30;12(2):203. doi: 10.3390/genes12020203 (PMC7912062; doi:10.3390/genes12020203)
Supplement: Supplementary file 1 [file genes-12-00203-s001.zip › Supplementary Files - Genes 1056032/Table S2. A complete list of DEGs.xlsx]

## Sheet: Complete List of DEGs
n=570 DEG								n=73 DEG								n=72 DEG								n=39 DEG
DESeq_Breed_MEvsPD								DESeq_Breed_DEvsPD								DESeq_Breed_DEvsME								DESeq_Quality_LvsH
Genes	baseMean	log2FoldChange	lfcSE	stat	pvalue	padj		Genes	baseMean	log2FoldChange	lfcSE	stat	pvalue	padj		Genes	baseMean	log2FoldChange	lfcSE	stat	pvalue	padj		Genes	baseMean	log2FoldChange	lfcSE	stat	pvalue	padj
A2ML1	17889.4	-1.3066	0.43763	-2.98563	0.00282998	0.0473236		ABCA4	271.771	-1.71403	0.478737	-3.58031	0.000343192	0.0441106		ABCA4	271.771	-2.1038	0.513462	-4.09729	4.18012e-05	0.0140667		AKAP1	612.717	-1.53168	0.412063	-3.7171	0.000201521	0.0484775
ABCC2	455.407	-1.46399	0.459859	-3.18356	0.00145476	0.0315627		AFAP1L2	219.408	-1.39544	0.374755	-3.7236	0.000196402	0.03204		ALAS1	2887.12	1.30975	0.27719	4.7251	2.30005e-06	0.00326804		B3GALT4	181.146	-1.32622	0.348667	-3.80367	0.000142567	0.04145
ABHD13	301.863	1.20253	0.320465	3.75246	0.000175109	0.0081388		ANKEF1	263.463	2.25007	0.606761	3.70832	0.000208637	0.0328478		APBB2	69.3343	-1.75383	0.439343	-3.99194	6.55346e-05	0.016713		BRI3BP	398.813	-1.47201	0.397349	-3.70458	0.000211742	0.0484775
ABO	671.012	2.11927	0.567758	3.7327	0.000189435	0.00851114		APOM	303.286	1.99139	0.460915	4.32051	1.5567e-05	0.00602979		ARHGAP29	810.73	-1.92466	0.540479	-3.56103	0.000369409	0.0483439		C19H3orf22	263.383	-1.81428	0.468804	-3.87001	0.00010883	0.0355966
ABRAXAS1	61.9993	1.39564	0.448455	3.1121	0.00185762	0.0367537		ARGLU1	497.946	1.6436	0.33019	4.97775	6.43268e-07	0.00109137		ARHGDIA	1938.91	1.0516	0.257098	4.09026	4.30893e-05	0.0140667		C22H10orf62	1837.84	-1.69996	0.450877	-3.77035	0.000163021	0.0441282
ACOD1	723.793	-3.28246	0.648926	-5.0583	4.23018e-07	0.000147142		ASAH1	763.038	1.42262	0.368219	3.86351	0.000111769	0.0205868		BORCS5	269.238	-1.41894	0.377138	-3.7624	0.000168289	0.0325234		CA2	613.684	-1.65418	0.426755	-3.87619	0.000106104	0.0355966
ACTN1	840.515	-1.34275	0.364307	-3.68577	0.000228012	0.00971798		BCL9L	268.443	1.45363	0.397741	3.65472	0.000257466	0.0376566		CARMIL1	577.018	1.25718	0.287636	4.37073	1.2383e-05	0.00751172		ENTPD5	118.27	-1.23613	0.332938	-3.71278	0.000204995	0.0484775
ACTN3	80.5874	1.81361	0.400337	4.5302	5.89289e-06	0.00084724		BIN3	397.829	1.27508	0.28266	4.51102	6.45161e-06	0.00390921		CCN1	2979.5	-2.17341	0.466136	-4.66262	3.12212e-06	0.00351182		FAM57A	164.484	-1.72579	0.403254	-4.27966	1.87179e-05	0.0121958
ADA	43475.7	1.32976	0.411161	3.23417	0.00121998	0.0279999		BPIFB1	188.078	-2.79344	0.651313	-4.28894	1.79527e-05	0.00662143		CCN2	764.641	-1.90646	0.523988	-3.63836	0.000274378	0.0433169		GATM	233.429	-2.21061	0.530389	-4.16791	3.07411e-05	0.017237
ADAM8	334.97	-1.75237	0.566809	-3.09163	0.0019906	0.0383298		CACYBP	681.355	-1.55686	0.429513	-3.62471	0.00028928	0.0400647		CHPF	79.8576	-1.47493	0.390552	-3.77654	0.000159022	0.0322783		GLB1L	504.167	-1.82138	0.450017	-4.04737	5.17971e-05	0.0228147
ADCY9	323.894	1.88	0.559421	3.36062	0.000777688	0.0207057		CARMIL1	577.018	1.09758	0.267707	4.09995	4.13246e-05	0.0112663		CHST4	157.094	1.99951	0.499701	4.00142	6.29648e-05	0.0164802		GLIS3	353.783	1.62351	0.418057	3.88346	0.00010298	0.0355966
ADD3	1033.26	1.61844	0.536252	3.01806	0.00254399	0.0442449		CDH26	3479.57	1.95709	0.475274	4.11782	3.8248e-05	0.0111882		COMMD3	270.852	-1.33442	0.338101	-3.94681	7.92007e-05	0.0183193		GPR137	384.962	-1.35677	0.326765	-4.15212	3.29408e-05	0.017239
ADGRE5	830.403	-2.96396	0.675939	-4.38495	1.16012e-05	0.0013308		CDK5R1	556.494	1.32397	0.374737	3.53306	0.000410781	0.0470899		CRTAC1	216.78	-2.03369	0.512777	-3.96602	7.30825e-05	0.0177674		KLK10	150.798	1.85375	0.488718	3.79309	0.000148786	0.0417132
AES	1211.9	-1.02891	0.293116	-3.51026	0.000447666	0.0146723		CDO1	1358.63	2.09865	0.447345	4.69135	2.71405e-06	0.00294651		CSGALNACT1	686.786	-1.97369	0.498439	-3.95975	7.50283e-05	0.0177674		KLK12	300.1	2.65936	0.539004	4.93384	8.06282e-07	0.00272286
AFAP1L2	219.408	-1.45106	0.386564	-3.75373	0.000174225	0.0081388		CHI3L1	572.612	-2.28535	0.511563	-4.4674	7.91776e-06	0.00447776		DEAF1	360.369	-1.16502	0.325456	-3.57964	0.000344064	0.0469597		LOC101113168	869.825	-2.6362	0.680147	-3.87593	0.00010622	0.0355966
AGR2	278.754	-2.26015	0.627657	-3.60093	0.000317078	0.0118306		CHI3L2	14064.7	-1.6308	0.439835	-3.70776	0.000209098	0.0328478		DGKA	163.57	1.09914	0.264034	4.16288	3.14263e-05	0.0125026		LOC101117690	1341.67	-1.85603	0.386681	-4.79991	1.58738e-06	0.00302002
AK7	65.5515	1.83167	0.590086	3.10408	0.00190872	0.0373533		CRCT1	6340.81	-2.73289	0.620454	-4.40467	1.05945e-05	0.00499296		DHX40	1141.46	1.43682	0.354394	4.05431	5.02829e-05	0.015155		LOC101120093	172.191	2.26537	0.581944	3.89276	9.91086e-05	0.0355966
AKNA	138.045	-2.46099	0.63338	-3.88548	0.000102127	0.00579599		DDX20	278.574	1.6445	0.461242	3.56537	0.000363345	0.0456087		DOK4	174.22	1.26703	0.350091	3.61915	0.000295575	0.0441903		LOC101120613	326.389	-2.39492	0.547326	-4.37568	1.21052e-05	0.0105585
AKT1	589.431	-1.2826	0.415622	-3.08598	0.00202883	0.0387202		DHRS3	1548.49	1.24705	0.343917	3.62601	0.000287834	0.0400647		EBNA1BP2	588.064	2.29753	0.543875	4.22437	2.39613e-05	0.0113485		LOC105604412	283.865	-1.80224	0.482407	-3.73593	0.000187026	0.0484775
ALDH18A1	66.6344	-2.44813	0.711168	-3.4424	0.000576575	0.0170802		FBXL14	286.257	-1.25078	0.274697	-4.5533	5.281e-06	0.00373322		FAM210B	700.192	1.02064	0.283994	3.59388	0.000325794	0.0456812		LOC105607811	996.179	-1.59916	0.433851	-3.68597	0.000227835	0.0484775
ALDH1A3	251.417	-1.5591	0.426765	-3.6533	0.000258889	0.0105343		FCGR3A	588.703	-2.24427	0.581636	-3.85855	0.000114061	0.0205868		FCAMR	819.698	-1.61785	0.4083	-3.96239	7.42023e-05	0.0177674		LOC106991399	574.218	-1.54793	0.421571	-3.6718	0.000240844	0.0484775
ALKBH5	307.488	-1.19868	0.375298	-3.19394	0.00140347	0.0308849		FLRT2	102.683	-1.74781	0.473094	-3.69442	0.000220392	0.0333855		FLRT2	102.683	-2.08018	0.507024	-4.10273	4.08301e-05	0.0140667		LOC106991864	337.423	-1.80142	0.489158	-3.6827	0.000230779	0.0484775
ALPL	21524.6	1.41096	0.402838	3.50255	0.000460836	0.014881		G0S2	2613.64	-2.17143	0.601967	-3.60723	0.000309485	0.0410213		GTL2	102.547	-2.89829	0.799018	-3.62731	0.000286389	0.0438219		LSP1	273.549	1.44372	0.351053	4.11255	3.91311e-05	0.0191987
ANKEF1	263.463	2.02821	0.624986	3.24522	0.00117362	0.0274514		GAA	166.763	2.3794	0.536402	4.43586	9.17066e-06	0.00464632		ITSN1	202.403	-1.45582	0.397446	-3.66293	0.000249345	0.0421307		LYPLA1	1397.12	-2.31327	0.473662	-4.8838	1.04058e-06	0.00272286
ANKRD37	558.079	-1.52074	0.421814	-3.60523	0.000311877	0.0117429		GLG1	1030.75	-2.24369	0.533369	-4.20664	2.5919e-05	0.00879485		IVL	730.081	2.00426	0.54754	3.66048	0.000251743	0.0421307		LYRM4	477.081	-1.9757	0.426122	-4.63647	3.54402e-06	0.00397437
ANKRD50	193.98	-1.12387	0.329477	-3.41107	0.000647095	0.0184501		GSDMA	1140.75	1.98374	0.512299	3.87223	0.000107842	0.0203295		KRT4	60955.8	1.25085	0.339797	3.68116	0.000232171	0.0412353		MFSD9	301.701	-1.63219	0.356464	-4.57883	4.67575e-06	0.00458808
ANTXR2	220.53	-2.48886	0.572709	-4.34576	1.38792e-05	0.00151886		HAS1	809.921	2.52251	0.622327	4.05335	5.04896e-05	0.0126081		LMBR1	305.458	-1.69217	0.405667	-4.17134	3.02812e-05	0.0125026		NRM	361.198	-1.74815	0.475292	-3.67806	0.000235016	0.0484775
ANXA2	12048.3	-1.46369	0.275254	-5.3176	1.05146e-07	6.81766e-05		HDAC3	105.839	-1.01012	0.286565	-3.52495	0.000423567	0.0474712		LOC101101919	977.734	3.44491	0.658588	5.23076	1.68817e-07	0.000559685		OXCT2	310.286	-1.88484	0.433516	-4.34779	1.37519e-05	0.0107952
ANXA5	753.253	-1.38452	0.429056	-3.2269	0.00125139	0.0284678		HEMK1	163.005	1.08225	0.253088	4.27617	1.90132e-05	0.00672038		LOC101102105	22962.7	1.72843	0.404073	4.27751	1.88998e-05	0.00939887		PDAP1	824.022	-1.03392	0.256972	-4.02346	5.73483e-05	0.0236939
AOPEP	1423.65	1.17814	0.367735	3.20378	0.00135638	0.0301563		HSP90AB1	3520.85	-1.40484	0.358881	-3.91451	9.05892e-05	0.0187431		LOC101103973	90.4481	-1.79592	0.481576	-3.72925	0.000192051	0.0360403		PRM3	836.579	-1.73305	0.44962	-3.85448	0.000115977	0.0364168
AOX1	352.394	-1.66881	0.541965	-3.07919	0.00207565	0.0391289		HSPB8	5687.24	-2.25113	0.585477	-3.84495	0.000120578	0.0213097		LOC101111669	1895.25	-1.74388	0.387034	-4.50576	6.61373e-06	0.00469858		RBM38	262.791	-1.6231	0.424469	-3.82383	0.000131395	0.0396713
AP2M1	1167.45	-1.01853	0.212995	-4.78193	1.73618e-06	0.000379307		IFNAR1	100.398	-1.4148	0.394983	-3.58193	0.00034107	0.0441106		LOC101116707	100.822	-1.14011	0.318698	-3.57739	0.000347047	0.0469597		SMKR1	1616.9	-1.96892	0.458064	-4.29835	1.72076e-05	0.0121958
AP4M1	211.778	1.46718	0.384124	3.81955	0.000133696	0.00676828		LAMC1	292.377	2.62014	0.513803	5.09951	3.40525e-07	0.00109137		LOC101121185	941.446	2.1609	0.431848	5.00385	5.61968e-07	0.00139733		SPEM1	3554.3	-1.98818	0.49151	-4.04504	5.2314e-05	0.0228147
APBB1IP	141.734	-1.86874	0.599166	-3.1189	0.0018153	0.0365193		LOC101103862	1952.8	-1.81464	0.512167	-3.54307	0.000395502	0.0459595		LOC105609591	3039.12	-1.76641	0.437097	-4.04124	5.31689e-05	0.0155535		SPEM2	5243.14	-2.46907	0.505507	-4.88435	1.0377e-06	0.00272286
APOBEC3Z1	18846.1	-1.62193	0.397806	-4.07718	4.55848e-05	0.00323382		LOC101108654	2028.58	-2.68813	0.524787	-5.12232	3.01798e-07	0.00109137		LOC105612466	833.456	-1.63222	0.390302	-4.18194	2.89032e-05	0.0124999		SPEM3	263.236	-2.044	0.435414	-4.69437	2.67425e-06	0.00349881
APOM	303.286	1.46725	0.474966	3.08917	0.00200714	0.0385107		LOC101112635	225.345	2.29371	0.583183	3.93309	8.38619e-05	0.017785		LOC114108675	1756.11	-2.89601	0.665703	-4.35031	1.35945e-05	0.00751172		SRGN	5634.81	2.38655	0.559868	4.2627	2.01969e-05	0.0121958
ARAP3	203.993	-1.99082	0.539745	-3.68844	0.000225629	0.00966308		LOC101113728	3059.65	-1.52603	0.379512	-4.02102	5.79461e-05	0.0136544		LOC114110432	219.503	-1.35632	0.373341	-3.63293	0.000280218	0.0435476		TEX48	283.433	-1.78986	0.486784	-3.6769	0.000236086	0.0484775
AREL1	98.0908	1.49684	0.45435	3.29447	0.000986065	0.0244431		LOC101113735	659.681	2.5903	0.543598	4.7651	1.88762e-06	0.00266878		LOC114110979	1058.12	1.98536	0.555247	3.57563	0.000349389	0.0469597		TNNC1	250.486	-2.23799	0.470038	-4.76129	1.92358e-06	0.00302002
ARGLU1	497.946	1.46977	0.340175	4.32063	1.55585e-05	0.00159778		LOC105610157	3576.11	-1.58287	0.357099	-4.43258	9.31127e-06	0.00464632		LOC114112164	254.114	-1.78701	0.438304	-4.0771	4.56004e-05	0.0141732		TTLL3	184.367	-1.17843	0.32035	-3.67855	0.00023456	0.0484775
ARHGDIA	1938.91	-1.19294	0.246755	-4.83453	1.33458e-06	0.000356009		LOC106991399	574.218	-2.62988	0.566708	-4.64063	3.47342e-06	0.00294651		LOC114114020	232.776	-1.65584	0.4128	-4.01124	6.04005e-05	0.0164802
ARID3A	157.817	-1.05022	0.339656	-3.092	0.00198813	0.0383298		LOC106991790	251.053	-1.51565	0.409879	-3.69778	0.000217491	0.0333855		LOC114114906	309.799	2.31152	0.629919	3.66955	0.000242974	0.0421307
ARID5A	219.829	-1.62934	0.514573	-3.16638	0.00154349	0.0326342		LOC114116875	207.675	2.44121	0.609368	4.00614	6.17187e-05	0.0141503		LOC114115624	252.662	-1.39228	0.362735	-3.83828	0.000123898	0.0273841
ARIH2OS	83.0883	1.24088	0.265605	4.67189	2.98444e-06	0.000502832		LPO	2016.02	-3.27959	0.795262	-4.12391	3.7249e-05	0.0111882		MAPK3	1156.8	1.16254	0.284501	4.08623	4.38435e-05	0.0140667
ATG14	260.59	1.33031	0.396836	3.3523	0.000801445	0.0211813		LY6E	374.062	-1.33041	0.266211	-4.99756	5.80598e-07	0.00109137		MED6	143.324	-1.35171	0.299227	-4.51734	6.26201e-06	0.00469858
ATG3	1767.18	1.0984	0.284573	3.85982	0.00011347	0.0060873		MAN1A1	131.382	-2.2632	0.50046	-4.52223	6.11903e-06	0.00390921		MKLN1	428.562	-1.22291	0.305192	-4.00702	6.14902e-05	0.0164802
ATN1	138.05	-1.27122	0.371882	-3.41835	0.000630031	0.0182135		METTL6	114.072	1.66848	0.385936	4.3232	1.53784e-05	0.00602979		MPPED1	94.9608	-2.8301	0.796028	-3.55527	0.000377586	0.0487724
ATP2A3	308.698	-2.59038	0.442138	-5.85875	4.66367e-09	7.18406e-06		NUAK1	172.332	2.04302	0.504059	4.05315	5.05334e-05	0.0126081		MSRA	263.484	2.32927	0.499953	4.65898	3.1778e-06	0.00351182
BCL2L11	1453.76	1.12312	0.292194	3.84376	0.000121166	0.00640457		NUP43	152.392	1.60396	0.45174	3.55063	0.000384315	0.0459441		MVK	86.0697	2.15826	0.408661	5.28129	1.28281e-07	0.000559685
BHLHA15	272.456	-2.23533	0.63171	-3.53854	0.000402343	0.0136002		PABPC1	22227.7	-1.0428	0.296216	-3.5204	0.000430895	0.0474712		NFYB	395.731	-2.26974	0.471382	-4.81508	1.47144e-06	0.00243916
BIN2	275.507	-1.96004	0.575953	-3.40313	0.000666197	0.0187698		PAMR1	147.449	-2.56368	0.511578	-5.01132	5.40569e-07	0.00109137		NUFIP1	72.7576	-1.69856	0.451766	-3.75981	0.00017004	0.0325234
BNIP3	630.186	-1.22884	0.361567	-3.39866	0.00067716	0.0189658		PAQR7	362.729	1.97367	0.56284	3.50663	0.00045382	0.0493558		OBSL1	286.467	-1.38538	0.388269	-3.5681	0.000359573	0.0476841
BORCS5	269.238	2.07833	0.362571	5.73222	9.91249e-09	1.06886e-05		POLK	175.59	1.64571	0.36019	4.569	4.90055e-06	0.00373322		PCMTD2	258.76	-1.12069	0.307816	-3.64079	0.000271799	0.0433169
BPIFA1	10902.2	-2.905	0.688361	-4.22018	2.44111e-05	0.00219354		RNF151	317.785	1.77759	0.475701	3.73679	0.000186384	0.0310018		PEG3	76.057	-1.90757	0.456147	-4.18192	2.89058e-05	0.0124999
BPIFB1	188.078	-3.14322	0.672412	-4.67455	2.94597e-06	0.000502832		SGSH	686.695	1.26493	0.318893	3.96663	7.28947e-05	0.0158555		PITX1	6338.74	1.37779	0.343883	4.00656	6.16097e-05	0.0164802
C17H12orf65	48.6929	1.64097	0.497567	3.29799	0.000973784	0.0241943		SH3BP5	1321.73	1.23103	0.305537	4.02909	5.59936e-05	0.0135712		PPARD	1714.15	1.47412	0.323959	4.55034	5.35604e-06	0.00443926
C17H4orf33	76.1741	1.33322	0.378158	3.52556	0.000422583	0.0139776		SLC25A29	599.217	1.49526	0.400012	3.73803	0.000185471	0.0310018		PPP3CA	744.703	-1.27249	0.338148	-3.76313	0.000167803	0.0325234
C20H6orf141	322.169	1.7882	0.451464	3.9609	7.46675e-05	0.00477586		SLC29A2	196.262	1.22398	0.293288	4.1733	3.00216e-05	0.00979512		PRR14L	112.89	-1.27517	0.334731	-3.80954	0.000139225	0.0288486
C24H16orf54	183.699	-2.68643	0.637435	-4.21444	2.50397e-05	0.00220256		SLC37A1	359.342	1.87322	0.492402	3.80424	0.00014224	0.0246249		RASSF10	63.72	-1.80807	0.472077	-3.83002	0.000128132	0.0277044
C3H12orf50	254.235	2.10855	0.64609	3.26356	0.00110022	0.0263052		SLC48A1	566.415	1.19521	0.324416	3.68418	0.000229437	0.0341458		RGCC	206.777	-2.75199	0.510565	-5.39008	7.04258e-08	0.000559685
C4BPA	1113.21	-1.4465	0.460467	-3.14138	0.00168155	0.0348026		SORBS2	673.724	1.68211	0.386629	4.35071	1.35695e-05	0.00602979		RIC8A	110.807	1.38953	0.364282	3.81444	0.00013649	0.0288486
C4H7orf57	127.035	-1.44479	0.433006	-3.33664	0.000847979	0.0221398		SPG7	421.097	1.10616	0.310392	3.56375	0.000365601	0.0456087		RRP15	66.0174	-2.57482	0.565667	-4.55183	5.31819e-06	0.00443926
C5AR1	743.084	-2.98456	0.659707	-4.52406	6.06633e-06	0.000860701		SYMPK	355.38	1.04275	0.254597	4.09568	4.20938e-05	0.0112663		SC5D	136.773	-1.23693	0.348549	-3.5488	0.000386989	0.049346
CACFD1	55.5919	-1.63321	0.512167	-3.18882	0.00142855	0.0311193		TEX26	649.296	2.34378	0.600454	3.90335	9.48703e-05	0.0191615		SFN	1120.77	2.38778	0.617477	3.86699	0.000110186	0.0249071
CAPN7	115.745	-1.19728	0.323167	-3.70483	0.00021153	0.00919728		TOE1	329.912	1.00684	0.284171	3.54308	0.000395479	0.0459595		SHOX2	327.316	-1.94296	0.531148	-3.65803	0.000254157	0.0421307
CC2D1A	81.506	-1.16421	0.352954	-3.29848	0.000972095	0.0241943		TP53I11	915.494	2.15174	0.462728	4.65012	3.31749e-06	0.00294651		SMC3	2795.07	-1.95123	0.452342	-4.31361	1.60613e-05	0.00840766
CCDC28A	855.01	1.52659	0.319956	4.77124	1.83093e-06	0.000379307		TSFM	1619.36	-1.37097	0.378741	-3.6198	0.000294828	0.0400647		SPTBN2	2520.36	1.37652	0.383043	3.59363	0.000326098	0.0456812
CCDC32	2973.12	1.39228	0.333534	4.17432	2.98882e-05	0.00257827		TTC1	424.469	1.93624	0.473009	4.09346	4.24991e-05	0.0112663		TGFB2	379.768	-2.30943	0.559804	-4.12543	3.7004e-05	0.0140667
CCDC47	48.5881	-1.25811	0.388832	-3.23563	0.00121376	0.0279999		UBXN8	622.018	1.29165	0.363796	3.55047	0.000384537	0.0459441		TNS3	2328.41	-1.82464	0.375249	-4.86247	1.15929e-06	0.00230607
CCND3	383.705	-1.51778	0.393399	-3.85813	0.000114259	0.00609925		UNC5B	265.922	2.55197	0.638366	3.99766	6.39706e-05	0.0142806		TRIM11	600.332	-1.12811	0.313166	-3.60229	0.000315421	0.0456812
CD274	160.863	-2.47347	0.582002	-4.24994	2.13829e-05	0.00204046		VARS2	456.802	-2.13206	0.458061	-4.65452	3.24736e-06	0.00294651		TRIP10	689.005	1.20531	0.276369	4.36125	1.29324e-05	0.00751172
CD80	557.065	2.16286	0.500033	4.32544	1.52228e-05	0.00159311		VGF	89.4048	-1.9825	0.509696	-3.88958	0.000100419	0.0198105		ZNF382	97.746	-1.88017	0.516725	-3.63864	0.000274084	0.0433169
CDH26	3479.57	1.52426	0.489486	3.11401	0.00184562	0.0365834		ZG16B	362.902	-1.98796	0.559762	-3.55143	0.000383139	0.0459441		ZNF706	3010.02	-1.80687	0.394861	-4.57596	4.74042e-06	0.00443926
CDO1	1358.63	1.77875	0.460743	3.8606	0.000113108	0.0060873		ZNF382	97.746	-1.98818	0.481684	-4.12755	3.66642e-05	0.0111882
CENPQ	48.8882	1.68163	0.50178	3.35132	0.000804264	0.0212039
CFB	2342.05	-2.04429	0.443903	-4.60527	4.11929e-06	0.000634548
CFP	148.385	-2.31439	0.650574	-3.55746	0.000374461	0.0128593
CHI3L1	572.612	-2.47109	0.527215	-4.68706	2.77151e-06	0.000495611
CHPF	79.8576	1.22673	0.373992	3.28011	0.00103767	0.0251442
CHST4	157.094	-2.19612	0.479844	-4.57673	4.72306e-06	0.000707343
CHSY1	146.176	-2.49826	0.712097	-3.50832	0.000450952	0.0147216
CLCN7	286.907	1.42922	0.391508	3.65054	0.00026169	0.0105804
CLEC5A	677.203	-2.80621	0.71223	-3.94004	8.14688e-05	0.00502964
COMMD3	270.852	1.15403	0.324278	3.55877	0.000372589	0.0128593
COPA	368.776	-1.47054	0.358248	-4.10483	4.0462e-05	0.00305106
COPG1	946.343	-1.28764	0.254174	-5.06596	4.06341e-07	0.000147142
CORO1A	697.164	-1.94106	0.61073	-3.17826	0.00148161	0.0319524
CRIM1	77.9245	1.70231	0.433161	3.92998	8.49537e-05	0.00517546
CRNN	37717.6	-1.89231	0.506922	-3.73294	0.000189256	0.00851114
CRYAB	173.222	-2.11592	0.675564	-3.13208	0.00173571	0.0353803
CSF2RB	757.949	-2.92779	0.624969	-4.6847	2.8037e-06	0.000495611
CSF3R	2306.88	-3.08652	0.633597	-4.87143	1.10794e-06	0.000306332
CSGALNACT1	686.786	1.45882	0.478185	3.05075	0.00228272	0.0417905
CSRP3	103.193	1.89482	0.555492	3.41106	0.00064712	0.0184501
CTPS1	55.9814	-2.12335	0.54986	-3.86161	0.000112641	0.0060873
CTTNBP2	1175.35	-1.03688	0.327121	-3.16971	0.00152593	0.032374
CUEDC1	156.508	-1.7274	0.567191	-3.04554	0.00232262	0.0423054
CUL7	269.906	-1.54967	0.39518	-3.92144	8.80215e-05	0.00530751
CXCR1	2051.16	-2.68714	0.650105	-4.13339	3.57457e-05	0.00294233
CXCR2	3335.87	-3.01637	0.627485	-4.80709	1.53147e-06	0.000366973
CYFIP1	210.324	-1.41969	0.304682	-4.65959	3.16844e-06	0.000510933
DAAM1	274.459	-1.16972	0.33503	-3.4914	0.0004805	0.0152839
DAB2IP	101.024	-1.02745	0.344491	-2.98252	0.00285882	0.0476455
DCAF12	896.89	-1.27827	0.371846	-3.43764	0.000586804	0.0172412
DCAF13	65.7301	-1.45083	0.40556	-3.57735	0.000347095	0.0124352
DCAF6	1497.97	1.61411	0.39194	4.11826	3.8174e-05	0.00303978
DCK	140.116	-1.30359	0.373542	-3.48982	0.000483355	0.0153295
DCTN1	199.884	-1.15993	0.282061	-4.11234	3.91665e-05	0.00303978
DDIT4	2674.89	-2.04942	0.502078	-4.08188	4.46729e-05	0.00320651
DDR1	137.18	-1.51516	0.448136	-3.38102	0.000722167	0.0195137
DEAF1	360.369	1.14675	0.312311	3.6718	0.000240844	0.0101844
DGKZ	203.553	-1.25069	0.366699	-3.41067	0.000648025	0.0184501
DHDDS	68.6914	-1.43892	0.45614	-3.15455	0.00160745	0.0335914
DHRS3	1548.49	1.44532	0.354186	4.08069	4.49024e-05	0.00320651
DHX40	1141.46	-1.47248	0.34016	-4.32879	1.4993e-05	0.001585
DIDO1	246.806	1.01942	0.266115	3.83076	0.000127749	0.00662268
DNASE1L3	46.6012	-1.86217	0.496958	-3.74714	0.000178861	0.00824214
DNMT3B	59.9838	1.23804	0.380256	3.2558	0.00113073	0.0267382
DOP1B	1907.4	1.97759	0.404361	4.89065	1.00501e-06	0.000292893
DPP7	988.445	1.02097	0.257109	3.97097	7.1582e-05	0.00462197
DTX1	332.099	1.73729	0.399862	4.34473	1.39449e-05	0.00151886
DTX3L	638.473	1.5956	0.434928	3.66864	0.00024384	0.0101912
DUSP18	697.37	1.14133	0.383836	2.97349	0.00294438	0.0483982
DUSP2	3869.89	-2.48252	0.636177	-3.90225	9.5304e-05	0.00558512
DUSP6	540.366	-1.96536	0.65958	-2.97972	0.00288513	0.0478621
E2F2	124.295	-2.85088	0.646243	-4.41146	1.02677e-05	0.00125814
EEF2	3740.45	-1.12481	0.329495	-3.41373	0.000640795	0.0184259
ELL3	160.905	-1.61267	0.378088	-4.26533	1.99606e-05	0.00192174
ELOVL1	259.803	-1.04945	0.347409	-3.02079	0.00252117	0.0440105
EMC4	477.113	1.09259	0.354463	3.08239	0.00205348	0.0389151
ENC1	592.867	1.66172	0.415285	4.00141	6.2967e-05	0.00424359
ENKUR	60.9674	1.43608	0.437417	3.2831	0.00102674	0.0251051
EPHX1	99.0644	-1.34071	0.44713	-2.99849	0.00271323	0.0462923
EPRS	167.535	-1.44964	0.406131	-3.56939	0.000357818	0.0126435
EXOC6B	46.0795	-1.61349	0.434681	-3.71189	0.000205715	0.0090911
EXOC7	195.424	-1.19281	0.279545	-4.26695	1.98167e-05	0.00192174
FADS6	205.934	1.07231	0.254483	4.21368	2.51243e-05	0.00220256
FAM110A	18716	1.11556	0.360319	3.09605	0.00196119	0.0378988
FAM160A1	422.079	-1.13548	0.273741	-4.148	3.3539e-05	0.0028254
FAM174B	63.5143	-2.741	0.515847	-5.31359	1.07484e-07	6.81766e-05
FAM20A	91.4248	-2.7003	0.738956	-3.65422	0.000257967	0.0105343
FAM210B	700.192	-1.4738	0.272513	-5.40818	6.36693e-08	5.28113e-05
FAM227A	263.199	1.74704	0.54686	3.19467	0.00139991	0.0308695
FAM3B	1330.58	1.32298	0.392984	3.3665	0.000761289	0.020409
FAS	104.266	-2.1841	0.644999	-3.3862	0.000708675	0.0194712
FASN	257.907	-1.43307	0.467693	-3.06413	0.00218301	0.0407273
FBXO48	121.503	1.51779	0.379997	3.99421	6.49105e-05	0.00429405
FCAMR	819.698	1.29381	0.391748	3.30267	0.000957705	0.0239604
FCER1G	451.09	-2.24794	0.613836	-3.66211	0.000250144	0.0103218
FCGR3A	588.703	-2.94106	0.59973	-4.90398	9.3914e-07	0.000281299
FGR	641.956	-2.77917	0.624338	-4.45139	8.53167e-06	0.0011084
FKRP	175.405	1.40631	0.460435	3.0543	0.00225585	0.0415099
FNDC3B	341.335	-1.32737	0.400789	-3.31189	0.000926694	0.0234017
FOXK1	54.9788	-1.95716	0.559824	-3.49604	0.000472222	0.0151547
FRG1	166.844	1.64247	0.410698	3.99923	6.35495e-05	0.00425624
FYB1	293.895	-2.47534	0.617097	-4.01126	6.0396e-05	0.00409591
G0S2	2613.64	-2.3866	0.620011	-3.84929	0.00011846	0.0062924
GAA	166.763	1.95145	0.552741	3.5305	0.000414782	0.0138043
GALNT12	62.8181	-2.05183	0.597492	-3.43406	0.000594607	0.0173757
GAPDH	7338.3	-1.04366	0.258943	-4.03046	5.56689e-05	0.00382342
GAS7	254.647	-1.49131	0.364306	-4.09358	4.24773e-05	0.00311587
GATA3	2494.66	1.18399	0.348475	3.39762	0.00067975	0.0189808
GBGT1	370.243	1.37805	0.433909	3.17589	0.00149376	0.0320769
GDI1	1152.08	-1.18198	0.365766	-3.23151	0.00123136	0.0281309
GDI2	303.705	-1.20266	0.314405	-3.82519	0.000130671	0.00668832
GGCX	97.6546	-1.06364	0.35507	-2.99558	0.00273922	0.0465149
GJB6	6921.07	1.69371	0.514954	3.28906	0.00100524	0.0248042
GLUD1	274.357	-1.14416	0.364915	-3.13542	0.0017161	0.0351327
GMDS	811.434	-1.48681	0.291596	-5.09887	3.41692e-07	0.00014171
GOLGA3	202.452	-1.08608	0.349169	-3.11046	0.00186797	0.0367574
GOT1	151.004	-1.3031	0.27061	-4.81542	1.46894e-06	0.000366973
GOT2	211.337	-1.6197	0.458269	-3.53438	0.000408731	0.0136913
GPANK1	2217	1.00109	0.27272	3.67076	0.000241833	0.0101863
GPM6A	95.577	1.93096	0.600112	3.21766	0.0012924	0.0292771
GPR183	48.1987	1.57938	0.475862	3.31898	0.000903472	0.0229767
GPR84	408.451	-2.34411	0.639733	-3.6642	0.000248114	0.0103218
GPX6	366.336	-2.13967	0.595852	-3.59094	0.000329485	0.0121673
GRHL2	100.944	-1.71574	0.505877	-3.39162	0.000694808	0.0192106
GRN	1345.82	-1.1446	0.356409	-3.21147	0.00132056	0.0296677
GRPEL2	1098.99	1.18634	0.390442	3.03846	0.00237789	0.0425927
GSDMA	1140.75	1.86816	0.527619	3.54073	0.000399021	0.013573
GSKIP	1105.74	1.22184	0.321668	3.79844	0.000145611	0.0072691
GSPT1	341.079	-1.13542	0.302452	-3.75404	0.000174009	0.0081388
GTF2B	1040.07	1.18114	0.320844	3.68135	0.000232006	0.0098493
GTL2	102.547	2.44348	0.765782	3.19082	0.00141868	0.031046
HCK	462.072	-2.52219	0.594331	-4.24374	2.1982e-05	0.00207923
HDHD2	64.8718	-1.6128	0.414012	-3.89554	9.79787e-05	0.00564976
HEMK1	163.005	1.03356	0.261071	3.95891	7.52941e-05	0.00477586
HIGD1A	1059.76	-1.39709	0.309838	-4.5091	6.51046e-06	0.000900029
HPCAL1	150.017	-1.23044	0.357291	-3.44379	0.000573618	0.0170395
HPGD	5955.56	1.18345	0.336026	3.5219	0.000428458	0.0141286
HSPA12B	356.655	1.1214	0.256269	4.37586	1.20954e-05	0.00137289
HSPB8	5687.24	-1.91129	0.602959	-3.16986	0.00152514	0.032374
IFI30	1075.23	1.36221	0.454846	2.99488	0.00274555	0.0465491
IFIT2	1036.98	-2.02678	0.679731	-2.98173	0.00286622	0.0476952
IFNAR2	77.5044	-3.00639	0.830458	-3.62016	0.000294418	0.0113382
IFT172	61.9973	-1.35111	0.416465	-3.24424	0.00117765	0.0274861
IGSF6	133.363	-2.26323	0.682121	-3.31793	0.000906872	0.0230089
IL15RA	97.8414	-3.60518	0.77231	-4.66805	3.04075e-06	0.000504437
IL1B	1813.54	-2.31488	0.619575	-3.73624	0.000186794	0.0084937
IL1RN	6703.22	-1.94446	0.384259	-5.06027	4.18656e-07	0.000147142
INSIG2	1125.38	1.85751	0.418466	4.43886	9.04378e-06	0.00112989
INSR	147.458	1.09653	0.339057	3.23406	0.00122044	0.0279999
IPO8	48.4217	-2.21727	0.511337	-4.33622	1.44955e-05	0.00156305
IQCF2	153.218	1.8436	0.608075	3.03186	0.00243048	0.0432473
IRAK2	764.662	1.11538	0.335029	3.32922	0.000870906	0.0224128
IRF2BPL	117.643	-1.97941	0.535408	-3.69702	0.000218148	0.00944695
IRX3	520.654	1.11591	0.33277	3.35339	0.000798285	0.0211497
ITM2C	191.302	-3.0483	0.569925	-5.34861	8.86341e-08	6.37161e-05
ITPRIPL2	65.7855	1.06568	0.358913	2.96919	0.00298585	0.0487824
ITSN1	202.403	1.22503	0.381134	3.21417	0.00130823	0.0295243
IVL	730.081	-2.42405	0.525516	-4.6127	3.97463e-06	0.000621137
JMJD8	107.261	-1.27024	0.416107	-3.05269	0.00226803	0.0415921
JUND	1518.13	-1.29168	0.277232	-4.65918	3.17467e-06	0.000510933
KBTBD8	851.367	1.67232	0.482411	3.46659	0.000527098	0.0164269
KCTD11	5935.33	-1.32031	0.368446	-3.58347	0.000339063	0.0122278
KDM6B	1681.87	-1.77765	0.598234	-2.97149	0.0029636	0.0485661
KIF1C	732.619	-1.81248	0.385054	-4.70707	2.51299e-06	0.000474099
KIF2A	488.595	-1.37865	0.400285	-3.44417	0.000572815	0.0170395
KREMEN1	111.595	-1.2183	0.358637	-3.39703	0.000681219	0.0189808
KRT17	23367.2	-2.41342	0.650507	-3.71005	0.000207216	0.00912003
KRT4	60955.8	-1.77956	0.326108	-5.45696	4.84352e-08	4.35231e-05
KRTCAP3	163.456	-1.17066	0.351461	-3.33085	0.000865805	0.0224128
LAMTOR5	428.688	1.04222	0.341195	3.05463	0.0022534	0.0415099
LAPTM5	1167.57	-2.02495	0.582018	-3.4792	0.000502921	0.0158105
LCP1	674.228	-2.01045	0.582776	-3.44979	0.00056103	0.0168512
LCP2	418.107	-2.8514	0.622969	-4.57711	4.71438e-06	0.000707343
LDOC1	758.677	-1.70419	0.561833	-3.03328	0.00241914	0.0431166
LEPROT	68.1181	-1.4089	0.456	-3.08969	0.00200364	0.0385107
LEPROTL1	392.432	1.32298	0.382616	3.45772	0.000544769	0.0166409
LIG3	435.494	1.05556	0.310258	3.40221	0.000668425	0.0187698
LIMA1	170.478	-1.08922	0.323662	-3.36528	0.00076465	0.020409
LIMCH1	34.8397	-1.9666	0.530669	-3.70589	0.000210646	0.00919595
LMBR1	305.458	1.28689	0.388976	3.30841	0.000938278	0.023626
LOC100192427	1304.93	-2.09792	0.664514	-3.15708	0.00159359	0.0333978
LOC101101919	977.734	-4.46385	0.632176	-7.06109	1.65207e-12	8.90716e-09
LOC101102105	22962.7	-2.88514	0.387793	-7.43991	1.00756e-13	1.08646e-09
LOC101102223	53.168	-1.78922	0.572066	-3.12764	0.00176216	0.0357841
LOC101102399	113.408	1.80454	0.553303	3.2614	0.00110864	0.0263897
LOC101102627	30.2791	1.55858	0.463972	3.3592	0.000781672	0.0207605
LOC101102994	70.2861	1.80677	0.442478	4.08329	4.44034e-05	0.00320651
LOC101103862	1952.8	-3.57538	0.528047	-6.77094	1.27945e-11	4.59877e-08
LOC101103973	90.4481	1.59881	0.461588	3.46373	0.000532748	0.0164416
LOC101104028	667.669	1.97546	0.622337	3.17426	0.00150217	0.0320769
LOC101104046	216.002	1.55646	0.484269	3.21405	0.00130878	0.0295243
LOC101106404	154.48	-1.28039	0.356103	-3.59557	0.000323683	0.0120354
LOC101106419	272.058	-1.44752	0.438694	-3.29961	0.000968201	0.0241669
LOC101107096	115.897	-3.13184	0.713695	-4.38821	1.14289e-05	0.0013308
LOC101107908	592.557	-1.55217	0.474805	-3.26908	0.001079	0.0259127
LOC101108197	95.6947	-1.33691	0.428635	-3.119	0.00181468	0.0365193
LOC101108654	2028.58	-2.11296	0.540412	-3.9099	9.23326e-05	0.00544056
LOC101108851	247.191	-1.06896	0.297532	-3.59274	0.000327219	0.0121251
LOC101108915	191.085	1.92411	0.641392	2.9999	0.00270066	0.0461509
LOC101109747	61.165	2.14279	0.659118	3.251	0.00115	0.0270752
LOC101111342	110.523	2.17665	0.733324	2.96819	0.00299558	0.0488674
LOC101111349	293.705	-1.10465	0.27789	-3.97513	7.03409e-05	0.00459688
LOC101111733	811.792	1.07817	0.346628	3.11045	0.00186804	0.0367574
LOC101112162	55.022	2.00518	0.561226	3.57285	0.000353112	0.0125664
LOC101113460	115.669	-1.35322	0.373475	-3.62333	0.00029084	0.011281
LOC101113735	659.681	2.36883	0.559865	4.23107	2.32586e-05	0.00214357
LOC101114790	4734.49	-2.38022	0.627479	-3.79331	0.000148651	0.00735276
LOC101114959	698.581	2.64075	0.622902	4.23944	2.24079e-05	0.00210108
LOC101115236	46.7882	1.45944	0.459725	3.17459	0.00150046	0.0320769
LOC101115509	140.612	-2.4128	0.663268	-3.63775	0.000275031	0.0108622
LOC101115640	1499.9	-1.15924	0.282804	-4.09911	4.14747e-05	0.00310571
LOC101116267	63887.2	1.11231	0.365823	3.04058	0.00236126	0.0425066
LOC101116496	1437.45	2.64172	0.818899	3.22594	0.00125559	0.0285032
LOC101116800	160.822	-1.7616	0.502306	-3.50704	0.000453128	0.0147216
LOC101117577	93.2869	2.07442	0.682542	3.03925	0.00237168	0.0425927
LOC101117682	43829.2	1.39892	0.409651	3.41491	0.000638029	0.0183954
LOC101118184	385.641	-2.34899	0.537505	-4.37017	1.24149e-05	0.00139448
LOC101118869	93.9568	1.46312	0.469559	3.11594	0.00183362	0.0365834
LOC101120326	35.6346	-2.25293	0.610844	-3.68822	0.000225827	0.00966308
LOC101121185	941.446	-2.1736	0.414529	-5.24354	1.57525e-07	8.93998e-05
LOC101122955	254.897	2.18714	0.614015	3.56203	0.000368	0.0127615
LOC105601985	190.029	-2.36442	0.616868	-3.83294	0.000126619	0.00659583
LOC105602100	158.844	-2.09141	0.627961	-3.33048	0.000866962	0.0224128
LOC105602432	99.3868	-1.87069	0.615988	-3.03689	0.00239029	0.0427438
LOC105603786	79.2998	1.15333	0.279885	4.12072	3.77695e-05	0.00303978
LOC105603901	393.079	1.96278	0.565461	3.47111	0.000518312	0.0161999
LOC105604036	784.345	1.77329	0.552383	3.21026	0.00132614	0.0296677
LOC105604131	523.607	1.9136	0.512093	3.73682	0.00018636	0.0084937
LOC105604649	57.3101	1.46692	0.411191	3.5675	0.000360401	0.0126435
LOC105607169	8642.74	-1.25203	0.392224	-3.19214	0.00141222	0.0310143
LOC105607270	54.462	1.48803	0.3632	4.09699	4.18563e-05	0.00310861
LOC105608013	67.5946	1.42713	0.403275	3.53886	0.000401863	0.0136002
LOC105608414	59.5942	2.11569	0.663251	3.18988	0.0014233	0.0310677
LOC105609336	2417.09	1.93206	0.480431	4.02151	5.78262e-05	0.00394646
LOC105609544	2519.64	1.21254	0.313592	3.86661	0.000110359	0.00607142
LOC105609758	107.374	1.36553	0.348242	3.92121	8.81058e-05	0.00530751
LOC105610487	52.2526	1.77965	0.498925	3.56696	0.000361141	0.0126435
LOC105610545	165.711	1.67709	0.518248	3.23607	0.00121189	0.0279999
LOC105612466	833.456	1.22662	0.374449	3.27579	0.00105366	0.0254175
LOC105613342	103.91	2.01487	0.65424	3.07971	0.00207202	0.0391289
LOC105615181	368.867	2.36944	0.652206	3.63297	0.000280183	0.0109862
LOC105615578	1159.35	-2.26747	0.679908	-3.33496	0.000853102	0.0222198
LOC105616742	53.4644	1.67927	0.458709	3.66087	0.000251359	0.0103218
LOC105616794	134.033	1.79085	0.506704	3.53431	0.000408848	0.0136913
LOC106991057	467.792	1.19632	0.382732	3.12575	0.00177354	0.0359189
LOC106991345	77.7086	-1.52119	0.442243	-3.43971	0.000582345	0.0172039
LOC114108841	240.441	3.24598	0.712923	4.55305	5.2873e-06	0.000770445
LOC114110581	149.406	-1.09065	0.304039	-3.5872	0.000334247	0.0122176
LOC114110979	1058.12	-3.07419	0.53286	-5.76923	7.96337e-09	9.541e-06
LOC114111559	100.406	-1.83896	0.590216	-3.11573	0.00183489	0.0365834
LOC114112617	1.45242e+06	-1.6075	0.441582	-3.64032	0.000272304	0.0107951
LOC114112677	131.186	1.82609	0.557052	3.27813	0.00104496	0.0252642
LOC114112979	79.3784	1.41089	0.47089	2.99622	0.00273345	0.0465149
LOC114113138	86.6464	1.87972	0.535998	3.50695	0.000453266	0.0147216
LOC114113225	137.838	-4.04834	0.632752	-6.39799	1.57438e-10	3.39531e-07
LOC114114020	232.776	1.23281	0.395712	3.11541	0.00183691	0.0365834
LOC114114205	36.9001	-2.15121	0.671883	-3.20176	0.00136591	0.0303057
LOC114114895	123.438	1.69622	0.468987	3.61678	0.000298286	0.0114463
LOC114115278	283.276	1.62385	0.428559	3.7891	0.000151193	0.00741053
LOC114115624	252.662	1.30759	0.348002	3.75741	0.000171679	0.0081388
LOC114116364	160.128	1.77906	0.486018	3.66047	0.000251752	0.0103218
LOC114116391	83.1748	1.58939	0.471045	3.37418	0.000740373	0.0199088
LOC114116890	748.753	1.6524	0.557794	2.96238	0.00305268	0.0495738
LOC114117228	124.54	2.38038	0.601065	3.96027	7.48656e-05	0.00477586
LPO	2016.02	-3.85381	0.819248	-4.70408	2.5501e-06	0.000474099
LRRC20	18282.8	1.54356	0.507484	3.04159	0.00235335	0.0425062
LRRC59	400.116	-1.23006	0.333441	-3.689	0.000225135	0.00966308
LSM6	285.454	1.28654	0.360869	3.56512	0.000363685	0.0126913
LY6E	374.062	-1.25218	0.274476	-4.56207	5.06522e-06	0.000748195
LYRM9	48.1164	-1.90114	0.636781	-2.98555	0.00283073	0.0473236
MAN1A1	131.382	-2.03476	0.515734	-3.94536	7.96793e-05	0.00499524
MAPK3	1156.8	-1.05948	0.273099	-3.87947	0.000104683	0.00587915
MED6	143.324	1.23584	0.286864	4.30811	1.64652e-05	0.00167494
MEFV	1705.23	-3.05082	0.633035	-4.81935	1.44025e-06	0.000366973
MFSD4A	172.936	-1.47457	0.434586	-3.39306	0.000691175	0.0191809
MICALL1	184.162	1.00516	0.27753	3.62182	0.000292538	0.0113062
MID1IP1	184.744	-1.64754	0.466355	-3.53281	0.000411171	0.0137265
MILR1	107.544	-2.86942	0.738367	-3.88617	0.000101838	0.00579599
MKLN1	428.562	1.42899	0.293013	4.87691	1.07763e-06	0.000305791
MLLT3	560.523	1.29028	0.41217	3.13046	0.00174536	0.0355098
MPLKIP	561.086	1.72338	0.532168	3.23842	0.00120192	0.027992
MRNIP	257.981	1.06697	0.353226	3.02065	0.00252235	0.0440105
MSL3	179.34	-1.10065	0.273008	-4.03157	5.54045e-05	0.00382342
MSRA	263.484	-2.6409	0.480015	-5.50169	3.76164e-08	3.68744e-05
MSRB2	76.54	-1.7706	0.517961	-3.41841	0.000629878	0.0182135
MUC1	10485.5	-1.1125	0.294605	-3.77624	0.000159211	0.00767228
MUC13	156.199	-1.88564	0.556924	-3.38582	0.000709667	0.0194712
MUSTN1	189.995	-2.16805	0.689438	-3.14466	0.0016628	0.0346087
MVK	86.0697	-1.37995	0.393992	-3.50249	0.000460936	0.014881
MVP	268.105	-1.4484	0.299769	-4.83171	1.35365e-06	0.000356009
MYC	423.66	1.88	0.434845	4.32339	1.53653e-05	0.00159311
NAA80	57.7572	-1.45252	0.403056	-3.60377	0.000313637	0.0117429
NAB1	182.694	-1.25889	0.421426	-2.98722	0.00281532	0.0472859
NAPG	158.537	-1.2727	0.348987	-3.64683	0.000265496	0.0106426
NCF1	801.22	-2.06592	0.572194	-3.61053	0.000305572	0.0116244
NCKAP1	147.803	-1.06305	0.338585	-3.13968	0.00169134	0.0348307
NDFIP2	5046.03	1.32434	0.370661	3.5729	0.000353045	0.0125664
NDUFV3	346.706	-1.23468	0.288639	-4.27759	1.88924e-05	0.00186896
NEU1	290.568	1.21281	0.400987	3.02458	0.00248982	0.043584
NEURL1B	74.7386	1.75771	0.482814	3.64054	0.000272064	0.0107951
NFE2	398.509	-2.72663	0.619059	-4.40447	1.06041e-05	0.00128476
NFYB	395.731	2.11409	0.45224	4.67471	2.94368e-06	0.000502832
NGDN	101.514	1.144	0.36389	3.14379	0.00166773	0.0346087
NGRN	54.304	-1.91943	0.567814	-3.38038	0.000723867	0.0195137
NIPAL2	76.5988	-1.50722	0.38709	-3.89372	9.87201e-05	0.00566223
NKPD1	54.2633	2.88957	0.53834	5.36756	7.98093e-08	6.14703e-05
NLRP1	104.884	-2.18273	0.71479	-3.05367	0.00226061	0.0415267
NMB	88.225	1.95709	0.638452	3.06537	0.00217398	0.0407252
NMNAT2	203.842	1.01268	0.320239	3.16227	0.00156545	0.0330337
NMRK1	596.296	1.19062	0.328525	3.62412	0.000289943	0.011281
NOSTRIN	142.495	-2.06336	0.563239	-3.66338	0.000248912	0.0103218
NR4A2	505.289	-2.58482	0.58747	-4.39992	1.08291e-05	0.00129745
NRBP1	4476.97	-1.04065	0.264246	-3.9382	8.20937e-05	0.00502964
NSDHL	99.9935	-1.32186	0.330674	-3.99747	6.40226e-05	0.00426146
NT5DC2	127.194	-2.08833	0.441877	-4.72604	2.28942e-06	0.000440835
NUAK1	172.332	2.31313	0.518989	4.45699	8.31201e-06	0.0011084
NUMA1	5004.96	-1.14229	0.356297	-3.206	0.00134593	0.0300196
NUP188	296.38	-1.15069	0.320988	-3.58485	0.000337271	0.0122278
OBSL1	286.467	1.78015	0.372932	4.77341	1.81136e-06	0.000379307
OPA3	41.2998	-1.36475	0.395311	-3.45234	0.000555752	0.0167393
OSM	1967.61	-3.38067	0.657699	-5.14015	2.74515e-07	0.000123526
OXSR1	597.737	-1.34941	0.420244	-3.21101	0.00132269	0.0296677
P2RY13	124.166	-2.8184	0.698787	-4.03327	5.5005e-05	0.00382342
PAMR1	147.449	-2.05115	0.526424	-3.89638	9.76408e-05	0.00564976
PARP2	110.64	-1.18234	0.351325	-3.36537	0.000764401	0.020409
PBRM1	277.971	-1.15498	0.375425	-3.07646	0.00209477	0.0393518
PBX1	113.404	-1.58811	0.526041	-3.01898	0.00253625	0.0441815
PCYOX1L	163.922	1.62554	0.471897	3.4447	0.000571688	0.0170395
PDCD4	279.046	1.1116	0.233524	4.76013	1.9347e-06	0.000379307
PDE4B	640.42	-3.00256	0.607117	-4.9456	7.5909e-07	0.000233865
PEX14	594.681	1.34131	0.372132	3.6044	0.00031287	0.0117429
PEX19	164.657	-1.07607	0.28962	-3.71547	0.000202827	0.00903752
PIP4K2B	76.5681	-1.64209	0.434811	-3.77657	0.000159003	0.00767228
PITX1	6338.74	-1.39166	0.330038	-4.21668	2.47921e-05	0.00220256
PJA1	339.302	-1.58556	0.5356	-2.96034	0.00307301	0.0497541
PKN1	1315.37	1.24487	0.260653	4.77598	1.78832e-06	0.000379307
PLA2G15	2720.38	1.41704	0.442042	3.20568	0.00134744	0.0300196
PLAA	160.983	-1.06596	0.270568	-3.93971	8.15804e-05	0.00502964
PLAT	8104.55	-2.84228	0.475558	-5.97673	2.27666e-09	4.09153e-06
PLEK	4591.56	-2.86079	0.597163	-4.79063	1.66256e-06	0.000373487
PLEKHF1	2746.78	1.36799	0.392853	3.48219	0.000497338	0.0156807
PLSCR3	162.553	-1.52974	0.357496	-4.27903	1.87706e-05	0.00186896
PLXND1	120.468	-1.21721	0.402134	-3.02688	0.0024709	0.043584
PMM2	75.234	-1.5498	0.442737	-3.50051	0.000464365	0.014947
PMPCA	100.154	-1.3671	0.439454	-3.11091	0.00186513	0.0367574
PNP	1603.09	-1.26624	0.415877	-3.04473	0.00232887	0.0423477
POGZ	29.5693	-1.57054	0.504147	-3.11524	0.00183794	0.0365834
POLR3D	62.4876	-1.23676	0.388319	-3.18491	0.001448	0.0314793
PPARD	1714.15	-1.2605	0.310959	-4.05357	5.04417e-05	0.0035319
PPDPF	5059.29	1.00536	0.261815	3.83998	0.000123042	0.00647202
PPM1M	62.8997	-1.86736	0.483282	-3.86392	0.00011158	0.0060873
PPP1R2C	160.25	1.90774	0.604091	3.15804	0.00158831	0.0333978
PRAF2	80.7514	1.37092	0.376955	3.63683	0.000276014	0.0108622
PRKAB2	228.769	1.73275	0.521932	3.31988	0.000900554	0.0229567
PRMT3	147.611	1.18992	0.344296	3.45608	0.000548088	0.016648
PRR14L	112.89	1.046	0.320672	3.26191	0.00110663	0.0263897
PRR29	143.054	-1.73421	0.410372	-4.22594	2.37943e-05	0.002168
PRR5	1114.07	1.00282	0.338929	2.95879	0.0030885	0.0499011
PRRC1	135.994	-1.9125	0.506628	-3.77496	0.000160033	0.00767228
PSKH1	37.153	-2.17726	0.573096	-3.79912	0.000145211	0.0072691
PSMD1	126.012	-1.69023	0.329112	-5.13574	2.81042e-07	0.000123526
PSTPIP1	271.402	-1.55475	0.473467	-3.28375	0.00102436	0.0251051
PTGR1	1419.75	-1.12466	0.359976	-3.12427	0.00178247	0.0359933
PTPRC	167.719	-2.34326	0.656813	-3.56762	0.000360234	0.0126435
PTX3	667.175	-2.94784	0.574287	-5.13304	2.85094e-07	0.000123526
PUS7L	337.558	-2.33089	0.670161	-3.47811	0.000504961	0.0158285
PYCR3	45.1432	-1.92068	0.55562	-3.45683	0.000546575	0.016648
RAB1B	1188.79	-1.00582	0.22667	-4.43738	9.10584e-06	0.00112989
RAB22A	333.751	-1.1092	0.223685	-4.95876	7.09452e-07	0.000225001
RAB3D	192.333	-1.7703	0.495865	-3.57013	0.000356808	0.0126435
RAD51B	427.844	2.04003	0.527434	3.86784	0.000109804	0.00607142
RASAL1	1736.42	1.66501	0.405368	4.10741	4.00127e-05	0.00305106
RASSF8	426.449	1.0867	0.34658	3.13548	0.00171572	0.0351327
RBBP9	57.6098	-1.86091	0.54179	-3.43475	0.000593096	0.0173757
RBCK1	103.604	-1.2057	0.404743	-2.97892	0.00289264	0.047913
RCAN1	652	-1.81537	0.407402	-4.45597	8.35145e-06	0.0011084
RENBP	197.392	1.4224	0.397614	3.57733	0.00034712	0.0124352
RFFL	2956.62	1.77392	0.383649	4.62381	3.7675e-06	0.000597426
RGCC	206.777	3.1652	0.49057	6.45209	1.10316e-10	2.97384e-07
RHCG	93.3492	-1.71807	0.482933	-3.55757	0.000374307	0.0128593
RIC8A	110.807	-1.44175	0.349993	-4.11937	3.79913e-05	0.00303978
RIPK1	492.571	-1.06695	0.273721	-3.89796	9.70063e-05	0.00564976
RIPOR2	735.215	-2.92834	0.624947	-4.68574	2.78953e-06	0.000495611
RIPOR3	3168.03	1.52531	0.46479	3.28171	0.00103179	0.0251442
RMND5B	241.908	-1.10022	0.230792	-4.76717	1.86828e-06	0.000379307
RNF151	317.785	1.48404	0.490084	3.02813	0.00246069	0.0434978
RNF170	275.503	-1.06513	0.342597	-3.10898	0.00187736	0.0368736
RNF217	95.2037	-1.6753	0.527874	-3.17367	0.00150523	0.0320769
RRAGA	133.312	-1.45262	0.405056	-3.58622	0.00033551	0.0122223
RRM1	47.3459	-1.53557	0.445719	-3.44516	0.000570732	0.0170395
RRP15	66.0174	2.71679	0.543148	5.00194	5.67576e-07	0.000188286
S100A13	162.474	1.7898	0.466847	3.83381	0.000126174	0.00659583
SAMSN1	1721.73	-2.5325	0.569758	-4.44487	8.79443e-06	0.00112893
SARAF	1153.23	1.18373	0.327984	3.60911	0.000307252	0.0116249
SCARA3	48.3095	-1.80085	0.557207	-3.23191	0.00122964	0.0281309
SCNN1G	374.128	-2.11928	0.489124	-4.3328	1.47225e-05	0.00157181
SDHAF2	405.437	1.02279	0.295698	3.45891	0.000542368	0.0166146
SDS	18797.9	-2.7075	0.599533	-4.51602	6.30131e-06	0.000882429
SEC23IP	131.338	-1.33952	0.367511	-3.64485	0.00026755	0.0106852
SELENBP1	81.7694	-1.75678	0.54281	-3.23646	0.00121021	0.0279999
SELENOK	767.441	1.32646	0.346805	3.8248	0.000130876	0.00668832
SELENOM	413.123	-1.35981	0.449302	-3.0265	0.00247402	0.043584
SELL	322.614	-3.01224	0.722322	-4.17022	3.04305e-05	0.00260422
SELPLG	110.569	-2.85649	0.69866	-4.08853	4.3412e-05	0.00316291
SEMA4A	41.3031	-3.11452	0.653941	-4.7627	1.91022e-06	0.000379307
SERAC1	254.256	1.45589	0.386296	3.76886	0.000163996	0.00782462
SERPINB1	838.864	-1.22598	0.405298	-3.02487	0.00248737	0.043584
SERPINB5	875.236	-2.3644	0.622758	-3.79666	0.000146659	0.00728765
SETD1B	771.22	1.04211	0.338076	3.08247	0.00205292	0.0389151
SFN	1120.77	-2.9978	0.59263	-5.05847	4.22631e-07	0.000147142
SGSH	686.695	1.30601	0.328461	3.97617	7.00355e-05	0.00459688
SH3BP4	147.733	-2.03231	0.686938	-2.95851	0.00309134	0.0499011
SHC1	158.904	-1.62467	0.42728	-3.80235	0.000143327	0.00722195
SHPK	67.9076	-1.57994	0.456758	-3.45902	0.000542149	0.0166146
SIRPA	196.491	-2.86435	0.696543	-4.11223	3.91848e-05	0.00303978
SLA	640.598	-2.81119	0.586273	-4.79502	1.62662e-06	0.000373487
SLC12A9	608.819	1.46846	0.473911	3.09859	0.00194446	0.0377107
SLC25A23	69.142	-2.29597	0.651089	-3.52635	0.000421325	0.0139776
SLC26A11	208.215	1.22212	0.389278	3.13946	0.0016926	0.0348307
SLC2A3	890.222	-2.9771	0.572233	-5.2026	1.96518e-07	0.000105953
SLC2A6	799.374	-1.90664	0.626975	-3.04101	0.00235789	0.0425066
SLC35A5	447.054	1.12033	0.194038	5.77376	7.75238e-09	9.541e-06
SLC35B1	728.063	-1.12759	0.323673	-3.48372	0.000494498	0.0156369
SLC35E4	2202.46	2.03458	0.512021	3.97362	7.07878e-05	0.00459822
SLC38A10	715.678	1.31958	0.390027	3.3833	0.000716214	0.0195045
SLC43A2	45.5292	1.60172	0.481628	3.32564	0.000882158	0.022541
SLC48A1	566.415	1.467	0.33408	4.39115	1.12751e-05	0.0013308
SLC4A2	72.0366	-1.16917	0.392773	-2.97671	0.00291358	0.0480385
SLC5A9	3518.97	1.2695	0.414524	3.06254	0.00219467	0.0407317
SLC7A6OS	1208.39	1.29912	0.328989	3.94884	7.85322e-05	0.00495212
SLC8B1	4125.31	1.17646	0.377744	3.11445	0.00184288	0.0365834
SLCO2B1	62.1183	1.30843	0.430581	3.03875	0.00237561	0.0425927
SMIM13	6018.31	1.34002	0.387909	3.45448	0.000551351	0.0167
SMPD2	786.005	1.17414	0.298097	3.93878	8.18982e-05	0.00502964
SMPDL3A	58.5319	-3.03403	0.720362	-4.21181	2.53328e-05	0.00220293
SORBS2	673.724	1.6438	0.398218	4.12789	3.66114e-05	0.00299076
SPATS2L	762.226	-1.29281	0.395263	-3.27075	0.00107263	0.0258174
SPG11	82.3229	-1.505	0.488561	-3.08048	0.00206669	0.0390967
SPI1	816.04	-2.74283	0.666182	-4.11724	3.8344e-05	0.00303978
SPTBN2	2520.36	-1.19397	0.367639	-3.24767	0.00116354	0.0272767
SRGAP1	804.82	1.81838	0.501822	3.62355	0.000290587	0.011281
SRGN	3652.6	-2.83925	0.592572	-4.79141	1.65613e-06	0.000373487
SS18L2	310.871	1.01919	0.322795	3.1574	0.00159181	0.0333978
SSBP4	419.762	1.18981	0.307669	3.86718	0.000110101	0.00607142
ST8SIA4	7820.71	1.2	0.387086	3.10008	0.0019347	0.037589
STAP1	39.4957	1.8078	0.572669	3.1568	0.00159509	0.0333978
STBD1	62.4413	-2.07064	0.548533	-3.77487	0.000160091	0.00767228
STK39	476.562	-1.2501	0.351946	-3.55197	0.000382356	0.0130887
STN1	1386.61	1.25286	0.282357	4.43714	9.11623e-06	0.00112989
STRN4	1757.11	1.11175	0.343372	3.23775	0.00120476	0.0279976
SUCLG2	243.162	-1.66669	0.447142	-3.72742	0.000193449	0.00865545
SUN1	310.489	1.13062	0.373755	3.02504	0.00248604	0.043584
TADA1	50.8499	1.41621	0.34578	4.0957	4.209e-05	0.00310861
TAF13	343.437	-1.04564	0.325705	-3.2104	0.00132551	0.0296677
TAGAP	453.697	-1.95011	0.636434	-3.06412	0.0021831	0.0407273
TBC1D9B	1075.26	1.80913	0.43467	4.16208	3.15368e-05	0.00267765
TBCD	154.691	-1.34467	0.325133	-4.13576	3.53783e-05	0.0029345
TBX3	292.169	-1.51318	0.348232	-4.34531	1.39078e-05	0.00151886
TENM4	331.358	1.90023	0.558328	3.40342	0.000665475	0.0187698
TFCP2	38.5182	-1.73702	0.53326	-3.25736	0.00112454	0.0266504
TGFB2	379.768	2.01677	0.537039	3.75534	0.000173104	0.0081388
TGFBI	206.129	-3.04702	0.849197	-3.58812	0.000333068	0.0122159
TGM1	4872.99	-1.12148	0.320972	-3.49402	0.000475798	0.0152241
THRA	68.367	-1.4854	0.478115	-3.10678	0.00189138	0.0370814
TLNRD1	100.497	-1.02189	0.280146	-3.64769	0.000264605	0.0106426
TLR4	673.665	-3.17409	0.634943	-4.99902	5.76224e-07	0.000188286
TMED3	90.6016	-2.49512	0.737639	-3.38257	0.0007181	0.0195045
TMED8	186.363	-1.83925	0.412982	-4.45359	8.44444e-06	0.0011084
TMEM138	1030.46	1.46362	0.407762	3.5894	0.000331443	0.0121978
TMEM59	2241.97	1.14497	0.369014	3.10277	0.00191717	0.0374508
TMEM95	867.219	-1.40202	0.454598	-3.08408	0.00204183	0.0388308
TNFAIP6	441.223	-2.40716	0.585292	-4.11275	3.90982e-05	0.00303978
TNS2	58.5829	-1.54579	0.516781	-2.99119	0.00277895	0.0468482
TNS3	2328.41	1.84824	0.360127	5.13219	2.86392e-07	0.000123526
TOR1A	77.036	1.14821	0.383716	2.99235	0.00276839	0.0467892
TP53I11	915.494	2.45407	0.476513	5.15006	2.60397e-07	0.000123526
TP53RK	439.18	-1.76698	0.518449	-3.40821	0.000653907	0.0185555
TP53TG5	205.563	1.8248	0.526901	3.46326	0.000533671	0.0164416
TPI1	1460.58	-1.22969	0.324879	-3.78507	0.000153668	0.00749776
TPM3	517.645	-1.16892	0.311693	-3.75023	0.000176671	0.00817617
TPP1	254.127	1.38248	0.42817	3.22881	0.00124305	0.0283379
TPRA1	634.267	1.08771	0.313931	3.46479	0.000530653	0.0164416
TREM1	306.038	-1.9525	0.658378	-2.96561	0.00302079	0.0491301
TRIM10	111.513	-2.22181	0.741594	-2.99599	0.00273555	0.0465149
TRIP6	1752.32	1.18112	0.375725	3.14358	0.00166897	0.0346087
TRMO	81.2219	1.03914	0.349029	2.97723	0.00290866	0.0480307
TRPV4	922.69	-1.82793	0.506348	-3.61003	0.000306161	0.0116244
TSPAN5	160.244	2.00635	0.53467	3.7525	0.000175081	0.0081388
TSPAN6	914.559	1.2722	0.425603	2.98917	0.0027974	0.0470583
TTC28	305.893	1.26382	0.416404	3.03508	0.00240474	0.0429309
TTC9B	56.4574	2.39589	0.567114	4.2247	2.39258e-05	0.002168
UAP1	257.678	-1.25155	0.291907	-4.28749	1.80705e-05	0.00182107
UBXN8	622.018	1.64322	0.374615	4.38641	1.15238e-05	0.0013308
UNC5B	265.922	2.37508	0.657488	3.61235	0.00030343	0.0116024
UPK2	125.862	1.57645	0.412623	3.82057	0.000133146	0.00676828
USP5	70.4119	-1.42275	0.46451	-3.06291	0.00219195	0.0407317
UVRAG	79.4844	-1.13288	0.298935	-3.78973	0.000150813	0.00741053
VAPB	339.243	-1.27408	0.242557	-5.25271	1.49876e-07	8.93998e-05
VASP	1623.41	-2.26586	0.507299	-4.46651	7.95053e-06	0.0010852
VAV2	112.717	-1.79051	0.523227	-3.42206	0.000621488	0.0181122
VDAC1	244.123	-1.33854	0.403637	-3.31619	0.000912533	0.0230982
VGF	89.4048	-1.96548	0.526119	-3.73582	0.000187107	0.0084937
VSIR	1414.41	-1.79182	0.462707	-3.87247	0.000107737	0.00601929
VWCE	96.9213	1.85338	0.473191	3.91678	8.9741e-05	0.00531691
WDR59	56.9783	-1.91045	0.499377	-3.82566	0.000130422	0.00668832
WHAMM	403.743	1.53789	0.411716	3.73533	0.000187471	0.0084937
WIPF1	399.289	-1.62979	0.531711	-3.06517	0.00217544	0.0407252
WWC3	145.595	-1.0548	0.34065	-3.09644	0.00195858	0.0378988
XDH	476.119	-1.66665	0.425505	-3.91688	8.97008e-05	0.00531691
YTHDF3	1147.41	1.1995	0.347355	3.45323	0.000553914	0.0167307
ZBTB22	28.7082	-2.06987	0.697895	-2.96587	0.00301827	0.0491301
ZBTB7B	239.177	-1.17081	0.303204	-3.86145	0.000112714	0.0060873
ZC3HAV1	371.902	1.05631	0.32084	3.29234	0.00099358	0.0245729
ZCCHC2	321.647	2.10473	0.414216	5.08123	3.74999e-07	0.000147142
ZNF706	3010.02	1.82216	0.37895	4.80844	1.52116e-06	0.000366973
ZW10	107.854	-1.3044	0.385797	-3.38106	0.00072208	0.0195137
ZZEF1	136.303	-1.15985	0.390544	-2.96984	0.00297959	0.0487541
